# Supplementary material for: Deep learning identifies partially overlapping subnetworks in the human social brain
Source: Commun Biol. 2021 Jan 14;4:65. doi: 10.1038/s42003-020-01559-z (PMC7809473; doi:10.1038/s42003-020-01559-z)
Supplement: Supplementary file 3 — Supplementary Data 1 [file 42003_2020_1559_MOESM3_ESM.xlsx]

## Sheet: Fig. 2
	Autoencoder Architecture	variable	value
0	4-Layer	0	2.28933
1	6-Layer	0	0.219936
2	covariance	0	0.368672
3	l1	0	0.635973
4	l2	0	0.357626
5	linear	0	0.224435
6	non-linear tied	0	0.371149
7	4-Layer	1	2.17273
8	6-Layer	1	0.218437
9	covariance	1	0.362965
10	l1	1	0.612272
11	l2	1	0.355505
12	linear	1	0.225024
13	non-linear tied	1	0.357173
14	4-Layer	2	2.33207
15	6-Layer	2	0.215049
16	covariance	2	0.361643
17	l1	2	0.631246
18	l2	2	0.348928
19	linear	2	0.220505
20	non-linear tied	2	0.360078
21	4-Layer	3	2.38633
22	6-Layer	3	0.219383
23	covariance	3	0.370182
24	l1	3	0.648242
25	l2	3	0.356768
26	linear	3	0.224249
27	non-linear tied	3	0.375303
28	4-Layer	4	2.44043
29	6-Layer	4	0.216584
30	covariance	4	0.373408
31	l1	4	0.661239
32	l2	4	0.354328
33	linear	4	0.221034
34	non-linear tied	4	0.381659

## Sheet: Fig. 3a
	performance	latent_var	plot_index
6	0.39399	6	0
8	0.379731	8	1
14	0.361185	14	2
5	0.360228	5	3
11	0.358852	11	4
13	0.357701	13	5
3	0.351167	3	6
9	0.349569	9	7
7	0.340766	7	8
0	0.331057	0	9
10	0.32766	10	10
12	0.327602	12	11
1	0.327163	1	12
4	0.324517	4	13
2	0.3237	2	14

## Sheet: Fig. 3b
	0	1	2
AI_L	-0.13557	0.13655	0.103676
AI_R	-0.08504	0.034543	-0.06803
AM_L	-0.10771	-0.00743	0.040214
AM_R	-0.03459	-0.04494	0.02132
Cereb_L	-0.33569	-0.27423	0.216883
Cereb_R	-0.26222	-0.27231	0.303851
FG_L	-0.00401	-0.21817	0.035045
FG_R	0.102841	-0.07545	-0.09392
FP	0.28771	0.186988	-0.26122
HC_L	0.091885	-0.14281	0.041952
HC_R	-0.04001	-0.11199	-0.01847
IFG_L	0.017984	0.088717	-0.03739
IFG_R	0.121437	0.138233	-0.12902
MTG_L	0.006134	-0.14152	-0.21343
MTG_R	0.000691	-0.14654	-0.02578
MTV5_L	-0.31691	-0.02276	0.04891
MTV5_R	0.317089	-0.52556	-0.00373
NAC_L	-0.46159	0.313814	-0.34
NAC_R	-0.38387	0.292428	-0.13735
PCC	-0.04969	-0.0323	-0.00848
Prec	0.051989	-0.19058	-0.04024
SMA_L	0.024593	-0.04957	0.057134
SMA_R	0.088617	-0.1914	-0.09115
SMG_L	-0.0099	0.300193	0.294342
SMG_R	0.053521	-0.20546	-0.40548
TPJ_L	-0.29751	-0.18363	-0.23096
TPJ_R	-0.07095	0.086959	-0.3486
TP_L	0.046912	-0.1921	0.034183
TP_R	-0.01165	-0.21548	0.036782
aMCC	-0.09416	0.035821	0.022921
dmPFC	-0.20951	-0.02288	0.282846
pMCC	-0.07414	0.013266	0.147198
pSTS_L	-0.22528	0.080612	0.007668
pSTS_R	-0.04025	0.052225	-0.10679
rACC	-0.0213	-0.13349	-0.21252
vmPFC	-0.01197	-0.01916	-0.07073

## Sheet: Fig. 4
	aMCC	dmPFC	FP	AI_L	AM_L	Cereb_L	FG_L	HC_L	IFG_L	SMG_L	MTG_L	MTV5_L	NAC_L	pSTS_L	SMA_L	TP_L	TPJ_L	PCC	pMCC	Prec	rACC	AI_R	AM_R	Cereb_R	FG_R	HC_R	IFG_R	SMG_R	MTG_R	MTV5_R	NAC_R	pSTS_R	SMA_R	TP_R	TPJ_R	vmPFC
1	-0.142918	-0.327332	-0.298636	-0.0463185	0.153915	0.0697063	0.265357	0.301435	-0.124771	0.261365	0.0366857	0.0330742	-0.0646854	0.00330217	0.0217473	0.0494928	-0.318627	0.0441585	0.340859	0.133958	-0.121875	0.0197108	0.261354	-0.0912988	0.420352	-0.0306583	0.0741606	-0.0837388	-0.0107647	-0.0557735	0.0146108	-0.0645422	-0.301585	0.00707612	0.169543	-0.144803
2	0.0839985	-0.0446448	0.109583	0.095829	0.119352	0.249207	0.00738634	-0.0713279	0.0384381	-0.469862	-0.0838228	-0.337682	-0.0710143	-0.0952302	0.303939	0.0575577	-0.113218	0.0203931	0.092802	-0.092925	0.150011	-0.00166708	-0.00767249	0.287027	-0.0115064	0.106187	0.167667	-0.38969	0.0757067	-0.610744	0.0214484	-0.13218	0.0640992	0.0631062	-0.148151	0.089717
3	0.00947586	-0.0163521	0.0121567	-0.339761	0.0250419	0.0323779	-0.183276	0.0424164	-0.200108	0.152002	-0.010926	-0.122272	-0.0496721	-0.484335	0.142203	0.104607	-0.411351	-0.11205	-0.0541415	-0.0402992	0.254817	-0.0777867	0.0168047	0.0542498	-0.120107	-0.100989	-0.337847	0.560288	0.102051	-0.0492617	-0.124436	-0.36186	0.0279304	0.243354	0.0216658	-0.0254545
4	-0.0671424	-0.0295293	0.168792	0.202837	0.130651	0.275247	-0.0742962	0.209634	0.278584	0.102665	0.119213	-0.166101	-0.215273	-0.0179059	-0.00274903	0.154335	-0.450625	0.0494131	0.13603	-0.222943	0.00621769	0.267652	-0.054866	0.324144	-0.244366	0.114254	0.130165	-0.0694106	-0.0684451	0.272647	-0.0512647	0.072489	-0.0633919	0.223097	-0.0473431	0.100008
5	0.0826641	-0.510907	-0.260275	0.141607	0.00980698	0.230702	-0.185062	0.0939301	0.067238	0.522848	-0.121878	-0.125862	-0.211726	0.149594	0.216332	0.032159	0.167324	0.0709652	-0.204773	-0.161681	0.236031	0.0054865	-0.192972	0.196022	-0.21307	-0.0224503	0.313768	-0.106226	0.204974	0.28095	-0.0495931	0.0134096	0.232897	0.0041702	0.275199	0.0882103
6	-0.0547804	-0.172673	-0.4283	0.116262	-0.0160418	-0.243908	-0.127772	-0.0673847	-0.0624919	-0.450739	-0.118356	0.0348919	0.0264642	-0.00511778	-0.0562534	0.0484292	-0.0730771	0.0300532	-0.0151794	-0.166953	-0.109986	-0.000145571	0.0551004	-0.29013	-0.0760818	-0.01307	-0.216421	0.0346911	0.0399069	0.0433882	0.0335453	0.204157	-0.315027	0.0231435	0.140647	-0.0194397
7	-0.093323	-0.207872	0.285912	-0.134404	-0.106287	-0.334377	-0.0036912	0.091042	0.0189247	-0.00837445	0.00642386	-0.316284	-0.458284	-0.222752	0.0255998	0.0467612	-0.295396	-0.0490638	-0.0726882	0.0500659	-0.0221088	-0.0839788	-0.0341847	-0.261018	0.102437	-0.0399292	0.120919	0.0537176	-9.9472e-05	0.315186	-0.381272	-0.0388272	0.0873242	-0.0109219	-0.070872	-0.0116886
8	-0.258505	-0.315839	0.0162774	-0.0722071	0.0425463	0.331487	0.087818	0.0433725	0.0752582	0.0773446	-0.059487	-0.105766	0.0215713	-0.0458843	-0.0113519	-0.0867897	0.263004	-0.0791784	-0.116522	0.0815788	-0.165292	-0.000175399	-0.160351	0.210095	-0.0286049	-0.228274	-0.229798	0.355885	-0.211433	-0.135461	-0.0806348	0.11144	0.0339704	0.0051947	0.229809	-0.181654
9	0.0349382	-0.0231248	0.186572	0.136015	-0.00679215	-0.272218	-0.217066	-0.141072	0.0888533	0.30006	-0.14082	-0.0220712	0.311098	0.0806443	-0.0503764	-0.19063	-0.182969	-0.031889	0.0129579	-0.188621	-0.132731	0.0355097	-0.0444006	-0.270631	-0.0754468	-0.110904	0.137235	-0.205295	-0.14568	-0.521177	0.29057	0.0522276	-0.188655	-0.214527	0.0866182	-0.0186058
10	0.134877	-0.0676252	-0.0490714	0.388846	-0.0263574	-0.134986	0.06841	0.266133	0.167135	0.132728	-0.172786	-0.268282	-0.158969	0.205851	0.218977	0.112038	-0.18084	0.143197	0.181333	0.2329	0.277001	0.31718	0.0594136	-0.249061	-0.0352663	0.070856	0.0278487	0.298039	-0.164634	0.0948321	-0.0246222	0.167004	-0.115379	0.0242296	-0.0321614	0.0225877
11	0.13023	0.0905795	0.101138	0.181427	-0.160342	0.232379	-0.000761077	-0.157069	-0.0636395	-0.368608	-0.390671	0.222776	-0.154625	-0.0795539	-0.223004	-0.313312	-0.165513	0.0296351	0.0168169	0.239138	-0.0566665	-0.117671	-0.146529	0.234439	0.0497575	-0.0162428	0.212059	-0.121553	-0.0439299	0.166949	-0.0887603	-0.00803151	-0.238922	-0.435578	0.210758	0.0215298
12	0.015068	0.0480174	-0.141761	-0.253372	-0.179659	0.0429917	-0.0620309	-0.0441768	-0.21623	-0.188201	0.0674912	-0.358847	0.171362	0.172663	0.104453	-0.0462017	-0.104957	-0.124997	-0.0816812	-0.354446	0.160782	-0.0164712	-0.0401293	0.0207567	-0.161697	0.148155	-0.214758	-0.042215	-0.164803	0.386213	-0.0122969	-0.0899175	-0.283773	0.0690906	-0.155552	-0.168723
13	0.0485923	0.0740643	0.1067	-0.0667756	-0.107827	0.0513334	0.0631108	-0.0255898	-0.211287	0.115102	0.191087	0.282303	-0.281755	0.282401	0.0537561	-0.114362	0.176177	-0.00375756	0.111734	-0.350424	0.0218649	0.0144307	-0.118239	-0.0912733	0.157055	-0.0891618	0.0652885	-0.132667	0.0721809	-0.289261	-0.282317	0.0342713	-0.274225	0.0753675	0.525252	0.0703079
14	-0.16663	-0.303734	-0.302056	-0.053671	-0.184439	0.0725378	-0.014459	-0.0869078	-0.0844815	-0.206492	0.252891	0.130919	-0.205853	-0.148594	-0.438095	0.0272668	-0.0712019	-0.0270073	-0.0303167	0.13515	0.33703	0.160337	0.0345603	-0.117291	-0.146826	0.150091	0.141386	0.112623	-0.0527827	-0.0165802	-0.213474	-0.35313	0.050476	-0.0306376	-0.157145	0.101994
15	0.0233393	0.282094	-0.259634	0.103367	0.0400876	0.215054	0.0347162	0.0420047	-0.0368761	0.293607	-0.212438	0.0488991	-0.338671	0.00782255	0.0558996	0.0348421	-0.22862	-0.00874901	0.146674	-0.0394949	-0.212201	-0.0678787	0.0214984	0.301155	-0.093687	-0.0185787	-0.129098	-0.401289	-0.025293	-0.00305018	-0.136518	-0.105748	-0.0906822	0.0365532	-0.346399	-0.0709487

## Sheet: Fig. 5
consensus clusters	1	2	3	4	5	6	7	8	9	10	11	12	13	14	15
higher-level	0.158952	0.0829897	0.103983	0.152953	0.184988	0.114551	0.100626	0.133995	0.128387	0.124518	0.186201	0.124401	0.165004	0.127234	0.148156
intermediate subnetworks	0.113528	0.19771	0.176984	0.163066	0.194265	0.167936	0.111703	0.151291	0.157002	0.199446	0.194823	0.127844	0.10369	0.146804	0.157261
limbic	0.137633	0.0810056	0.0818229	0.111521	0.114531	0.0427109	0.144116	0.116202	0.133259	0.114109	0.101241	0.116726	0.125713	0.165407	0.110319
visual-sensory	0.14147	0.201156	0.222086	0.142225	0.162638	0.0823845	0.167729	0.0864364	0.162463	0.140373	0.0885667	0.206119	0.186645	0.135685	0.0493438

## Sheet: Fig. 6
	label	latent variable	value	social	gender
0	non-social female	0	-0.0139142	non-social	female
1	social female	0	-0.059965	social	female
2	non-social male	0	0.0438408	non-social	male
3	social male	0	0.0300385	social	male
4	non-social female	0	-0.0505891	non-social	female
5	social female	0	-0.0195832	social	female
6	non-social male	0	0.0374206	non-social	male
7	social male	0	0.0327517	social	male
8	non-social female	0	-0.0285192	non-social	female
9	social female	0	-0.0583568	social	female
10	non-social male	0	0.0463198	non-social	male
11	social male	0	0.0405563	social	male
12	non-social female	0	-0.0758325	non-social	female
13	social female	0	-0.0489013	social	female
14	non-social male	0	0.0549071	non-social	male
15	social male	0	0.0698268	social	male
16	non-social female	0	-0.0487539	non-social	female
17	social female	0	-0.0133662	social	female
18	non-social male	0	0.0204208	non-social	male
19	social male	0	0.0416993	social	male
20	non-social female	0	-0.0582361	non-social	female
21	social female	0	-0.0502037	social	female
22	non-social male	0	0.0430548	non-social	male
23	social male	0	0.065385	social	male
24	non-social female	1	-0.0488242	non-social	female
25	social female	1	0.00534618	social	female
26	non-social male	1	0.039317	non-social	male
27	social male	1	0.00416101	social	male
28	non-social female	1	-0.00241153	non-social	female
29	social female	1	-0.0277475	social	female
30	non-social male	1	0.00589485	non-social	male
31	social male	1	0.0242642	social	male
32	non-social female	1	-0.0247177	non-social	female
33	social female	1	-0.0260101	social	female
34	non-social male	1	0.0390328	non-social	male
35	social male	1	0.011695	social	male
36	non-social female	1	-0.0178294	non-social	female
37	social female	1	-0.0183079	social	female
38	non-social male	1	0.0119171	non-social	male
39	social male	1	0.0242203	social	male
40	non-social female	1	-0.0422769	non-social	female
41	social female	1	0.00313609	social	female
42	non-social male	1	0.0206454	non-social	male
43	social male	1	0.0184953	social	male
44	non-social female	1	-0.0420167	non-social	female
45	social female	1	-0.00658791	social	female
46	non-social male	1	0.0314616	non-social	male
47	social male	1	0.017143	social	male
48	non-social female	2	0.0468994	non-social	female
49	social female	2	0.0271604	social	female
50	non-social male	2	-0.043448	non-social	male
51	social male	2	-0.0306118	social	male
52	non-social female	2	0.0101461	non-social	female
53	social female	2	0.0440052	social	female
54	non-social male	2	-0.0249513	non-social	male
55	social male	2	-0.0292	social	male
56	non-social female	2	0.0254176	non-social	female
57	social female	2	0.0320646	social	female
58	non-social male	2	-0.0399804	non-social	male
59	social male	2	-0.0175018	social	male
60	non-social female	2	0.0314235	non-social	female
61	social female	2	0.0344841	social	female
62	non-social male	2	-0.0483828	non-social	male
63	social male	2	-0.0175248	social	male
64	non-social female	2	0.016156	non-social	female
65	social female	2	0.0409352	social	female
66	non-social male	2	-0.0262149	non-social	male
67	social male	2	-0.0308764	social	male
68	non-social female	2	0.0451012	non-social	female
69	social female	2	0.00967393	social	female
70	non-social male	2	-0.0374442	non-social	male
71	social male	2	-0.0173309	social	male
72	non-social female	3	-0.0358177	non-social	female
73	social female	3	-0.00624935	social	female
74	non-social male	3	-0.00499233	non-social	male
75	social male	3	0.0470594	social	male
76	non-social female	3	-0.0532249	non-social	female
77	social female	3	-0.0112521	social	female
78	non-social male	3	0.0380681	non-social	male
79	social male	3	0.026409	social	male
80	non-social female	3	-0.0411949	non-social	female
81	social female	3	-0.00548985	social	female
82	non-social male	3	0.0277005	non-social	male
83	social male	3	0.0189842	social	male
84	non-social female	3	-0.0126514	non-social	female
85	social female	3	-0.0456019	social	female
86	non-social male	3	0.0490196	non-social	male
87	social male	3	0.00923372	social	male
88	non-social female	3	-0.00100005	non-social	female
89	social female	3	-0.0284477	social	female
90	non-social male	3	0.0354293	non-social	male
91	social male	3	-0.00598156	social	male
92	non-social female	3	0.0059517	non-social	female
93	social female	3	-0.0508792	social	female
94	non-social male	3	0.0276589	non-social	male
95	social male	3	0.0172685	social	male
96	non-social female	4	-0.0220149	non-social	female
97	social female	4	-0.0159214	social	female
98	non-social male	4	0.0472165	non-social	male
99	social male	4	-0.00928023	social	male
100	non-social female	4	-0.013066	non-social	female
101	social female	4	0.0356894	social	female
102	non-social male	4	0.00730217	non-social	male
103	social male	4	-0.0299255	social	male
104	non-social female	4	-0.00467487	non-social	female
105	social female	4	0.00876966	social	female
106	non-social male	4	-0.00754197	non-social	male
107	social male	4	0.00344719	social	male
108	non-social female	4	-0.0156423	non-social	female
109	social female	4	-0.00443332	social	female
110	non-social male	4	0.00760901	non-social	male
111	social male	4	0.0124666	social	male
112	non-social female	4	0.0169242	non-social	female
113	social female	4	-0.0167316	social	female
114	non-social male	4	-0.0164566	non-social	male
115	social male	4	0.0162639	social	male
116	non-social female	4	0.0201117	non-social	female
117	social female	4	-0.00819646	social	female
118	non-social male	4	-0.0059485	non-social	male
119	social male	4	-0.00596671	social	male
120	non-social female	5	-0.0542222	non-social	female
121	social female	5	-0.00218623	social	female
122	non-social male	5	0.0220999	non-social	male
123	social male	5	0.0343085	social	male
124	non-social female	5	-0.0415602	non-social	female
125	social female	5	0.0144854	social	female
126	non-social male	5	0.0144825	non-social	male
127	social male	5	0.0125923	social	male
128	non-social female	5	-0.0137506	non-social	female
129	social female	5	0.0137334	social	female
130	non-social male	5	0.0015939	non-social	male
131	social male	5	-0.00157676	social	male
132	non-social female	5	-0.000974643	non-social	female
133	social female	5	-0.00818518	social	female
134	non-social male	5	0.0154111	non-social	male
135	social male	5	-0.0062513	social	male
136	non-social female	5	-0.00616594	non-social	female
137	social female	5	0.00854613	social	female
138	non-social male	5	0.0118848	non-social	male
139	social male	5	-0.014265	social	male
140	non-social female	5	0.00684211	non-social	female
141	social female	5	-0.00340072	social	female
142	non-social male	5	0.0160524	non-social	male
143	social male	5	-0.0194938	social	male
144	non-social female	6	-0.0203647	non-social	female
145	social female	6	-0.0267176	social	female
146	non-social male	6	0.0599383	non-social	male
147	social male	6	-0.012856	social	male
148	non-social female	6	-0.0202845	non-social	female
149	social female	6	-0.0227546	social	female
150	non-social male	6	0.0164455	non-social	male
151	social male	6	0.0265936	social	male
152	non-social female	6	-0.0299534	non-social	female
153	social female	6	-0.0147795	social	female
154	non-social male	6	0.0291577	non-social	male
155	social male	6	0.0155751	social	male
156	non-social female	6	-0.0416687	non-social	female
157	social female	6	-0.0139639	social	female
158	non-social male	6	0.0310475	non-social	male
159	social male	6	0.0245851	social	male
160	non-social female	6	-0.00874597	non-social	female
161	social female	6	0.00393036	social	female
162	non-social male	6	0.00554156	non-social	male
163	social male	6	-0.000725949	social	male
164	non-social female	6	-0.01471	non-social	female
165	social female	6	-0.0283155	social	female
166	non-social male	6	0.0247619	non-social	male
167	social male	6	0.0182636	social	male
168	non-social female	7	0.00382497	non-social	female
169	social female	7	0.0300204	social	female
170	non-social male	7	0.00472128	non-social	male
171	social male	7	-0.0385667	social	male
172	non-social female	7	0.00133027	non-social	female
173	social female	7	0.000609537	social	female
174	non-social male	7	-0.039054	non-social	male
175	social male	7	0.0371142	social	male
176	non-social female	7	0.00820446	non-social	female
177	social female	7	0.00884197	social	female
178	non-social male	7	-0.00929658	non-social	male
179	social male	7	-0.00774985	social	male
180	non-social female	7	0.0401752	non-social	female
181	social female	7	0.00595365	social	female
182	non-social male	7	-0.00793395	non-social	male
183	social male	7	-0.038195	social	male
184	non-social female	7	-0.00867294	non-social	female
185	social female	7	0.0247421	social	female
186	non-social male	7	-0.0185554	non-social	male
187	social male	7	0.00248619	social	male
188	non-social female	7	-0.00611515	non-social	female
189	social female	7	0.0416296	social	female
190	non-social male	7	-0.0244714	non-social	male
191	social male	7	-0.011043	social	male
192	non-social female	8	-0.000291429	non-social	female
193	social female	8	0.0181617	social	female
194	non-social male	8	-0.0082336	non-social	male
195	social male	8	-0.00963667	social	male
196	non-social female	8	0.0289473	non-social	female
197	social female	8	-0.0139242	social	female
198	non-social male	8	-0.00482539	non-social	male
199	social male	8	-0.0101977	social	male
200	non-social female	8	0.0328254	non-social	female
201	social female	8	-0.000356115	social	female
202	non-social male	8	-0.0205304	non-social	male
203	social male	8	-0.0119388	social	male
204	non-social female	8	-0.00578764	non-social	female
205	social female	8	0.0228301	social	female
206	non-social male	8	-0.000883658	non-social	male
207	social male	8	-0.0161588	social	male
208	non-social female	8	0.0230836	non-social	female
209	social female	8	-0.00702981	social	female
210	non-social male	8	-0.000881767	non-social	male
211	social male	8	-0.015172	social	male
212	non-social female	8	0.0307559	non-social	female
213	social female	8	-0.00237579	social	female
214	non-social male	8	-0.0175034	non-social	male
215	social male	8	-0.0108767	social	male
216	non-social female	9	0.0275227	non-social	female
217	social female	9	0.041083	social	female
218	non-social male	9	-0.0314104	non-social	male
219	social male	9	-0.0371953	social	male
220	non-social female	9	0.054382	non-social	female
221	social female	9	0.00225056	social	female
222	non-social male	9	-0.0616253	non-social	male
223	social male	9	0.00499269	social	male
224	non-social female	9	0.0427006	non-social	female
225	social female	9	0.0261334	social	female
226	non-social male	9	-0.0368182	non-social	male
227	social male	9	-0.0320157	social	male
228	non-social female	9	0.0604901	non-social	female
229	social female	9	0.0376479	social	female
230	non-social male	9	-0.0434144	non-social	male
231	social male	9	-0.0547237	social	male
232	non-social female	9	0.0106839	non-social	female
233	social female	9	0.0324517	social	female
234	non-social male	9	-0.0318999	non-social	male
235	social male	9	-0.0112357	social	male
236	non-social female	9	0.0157603	non-social	female
237	social female	9	0.0727772	social	female
238	non-social male	9	-0.0570966	non-social	male
239	social male	9	-0.0314409	social	male
240	non-social female	10	0.00711014	non-social	female
241	social female	10	-0.0247631	social	female
242	non-social male	10	-0.0126584	non-social	male
243	social male	10	0.0303114	social	male
244	non-social female	10	-0.0112313	non-social	female
245	social female	10	-0.016658	social	female
246	non-social male	10	-0.00700893	non-social	male
247	social male	10	0.0348983	social	male
248	non-social female	10	-0.0200885	non-social	female
249	social female	10	-0.0290633	social	female
250	non-social male	10	0.014402	non-social	male
251	social male	10	0.0347498	social	male
252	non-social female	10	-0.0163498	non-social	female
253	social female	10	-0.035356	social	female
254	non-social male	10	0.0340077	non-social	male
255	social male	10	0.0176981	social	male
256	non-social female	10	-0.0135315	non-social	female
257	social female	10	-0.032733	social	female
258	non-social male	10	0.0286505	non-social	male
259	social male	10	0.017614	social	male
260	non-social female	10	-0.0203344	non-social	female
261	social female	10	-0.0208375	social	female
262	non-social male	10	0.0013709	non-social	male
263	social male	10	0.039801	social	male
264	non-social female	11	0.00939016	non-social	female
265	social female	11	-0.00141703	social	female
266	non-social male	11	-0.00270341	non-social	male
267	social male	11	-0.00526972	social	male
268	non-social female	11	0.0199368	non-social	female
269	social female	11	0.0201387	social	female
270	non-social male	11	-0.0278359	non-social	male
271	social male	11	-0.0122396	social	male
272	non-social female	11	-0.0186394	non-social	female
273	social female	11	0.00627518	social	female
274	non-social male	11	0.0112334	non-social	male
275	social male	11	0.00113081	social	male
276	non-social female	11	-0.00794625	non-social	female
277	social female	11	0.00886558	social	female
278	non-social male	11	-0.00511107	non-social	male
279	social male	11	0.00419174	social	male
280	non-social female	11	-0.00869335	non-social	female
281	social female	11	-0.00833086	social	female
282	non-social male	11	0.00348597	non-social	male
283	social male	11	0.0135382	social	male
284	non-social female	11	-0.0309572	non-social	female
285	social female	11	0.0383755	social	female
286	non-social male	11	-0.0148883	non-social	male
287	social male	11	0.00746994	social	male
288	non-social female	12	0.0378341	non-social	female
289	social female	12	0.0530814	social	female
290	non-social male	12	-0.0948382	non-social	male
291	social male	12	0.0039227	social	male
292	non-social female	12	0.00345732	non-social	female
293	social female	12	0.0328293	social	female
294	non-social male	12	-0.0207941	non-social	male
295	social male	12	-0.0154926	social	male
296	non-social female	12	0.0151966	non-social	female
297	social female	12	0.0173787	social	female
298	non-social male	12	-0.0129158	non-social	male
299	social male	12	-0.0196595	social	male
300	non-social female	12	0.0333169	non-social	female
301	social female	12	0.0136164	social	female
302	non-social male	12	-0.0612379	non-social	male
303	social male	12	0.0143046	social	male
304	non-social female	12	0.00605742	non-social	female
305	social female	12	0.0171808	social	female
306	non-social male	12	-0.00548314	non-social	male
307	social male	12	-0.0177551	social	male
308	non-social female	12	0.0137238	non-social	female
309	social female	12	0.0303279	social	female
310	non-social male	12	-0.0352688	non-social	male
311	social male	12	-0.00878298	social	male
312	non-social female	13	0.00833095	non-social	female
313	social female	13	-0.000298395	social	female
314	non-social male	13	-0.0288621	non-social	male
315	social male	13	0.0208296	social	male
316	non-social female	13	0.0381342	non-social	female
317	social female	13	-0.0239968	social	female
318	non-social male	13	-0.0125526	non-social	male
319	social male	13	-0.00158479	social	male
320	non-social female	13	0.0308287	non-social	female
321	social female	13	-0.0259743	social	female
322	non-social male	13	-0.00420373	non-social	male
323	social male	13	-0.000650692	social	male
324	non-social female	13	0.030235	non-social	female
325	social female	13	-0.00827563	social	female
326	non-social male	13	-0.00611383	non-social	male
327	social male	13	-0.0158456	social	male
328	non-social female	13	0.00403765	non-social	female
329	social female	13	-0.0176599	social	female
330	non-social male	13	-0.00284053	non-social	male
331	social male	13	0.0164627	social	male
332	non-social female	13	0.0196199	non-social	female
333	social female	13	-0.00366483	social	female
334	non-social male	13	-0.00037364	non-social	male
335	social male	13	-0.0155814	social	male
336	non-social female	14	0.0438245	non-social	female
337	social female	14	0.0055964	social	female
338	non-social male	14	-0.0253172	non-social	male
339	social male	14	-0.0241036	social	male
340	non-social female	14	0.0067825	non-social	female
341	social female	14	-0.00472094	social	female
342	non-social male	14	-0.00127716	non-social	male
343	social male	14	-0.000784391	social	male
344	non-social female	14	0.0198662	non-social	female
345	social female	14	0.0474664	social	female
346	non-social male	14	-0.0214535	non-social	male
347	social male	14	-0.0458792	social	male
348	non-social female	14	0.0473221	non-social	female
349	social female	14	0.0166878	social	female
350	non-social male	14	-0.0365417	non-social	male
351	social male	14	-0.0274682	social	male
352	non-social female	14	0.0268003	non-social	female
353	social female	14	0.010107	social	female
354	non-social male	14	-0.0126651	non-social	male
355	social male	14	-0.0242421	social	male
356	non-social female	14	0.0204011	non-social	female
357	social female	14	0.0359461	social	female
358	non-social male	14	-0.0331915	non-social	male
359	social male	14	-0.0231557	social	male

## Sheet: Fig. 7
	label	social_var	n_fold	latent variable	value	social	gender
0	nonsocial female	Loneliness	0	0	-0.00348935	nonsocial	female
1	nonsocial female	Loneliness	1	0	-0.00737959	nonsocial	female
2	nonsocial female	Loneliness	2	0	-0.0328656	nonsocial	female
3	nonsocial female	Loneliness	3	0	-0.011373	nonsocial	female
4	nonsocial female	Loneliness	4	0	-0.0144635	nonsocial	female
5	social female	Loneliness	0	0	-0.0675258	social	female
6	social female	Loneliness	1	0	-0.0535328	social	female
7	social female	Loneliness	2	0	-0.0649344	social	female
8	social female	Loneliness	3	0	-0.0670816	social	female
9	social female	Loneliness	4	0	-0.0467506	social	female
10	nonsocial male	Loneliness	0	0	0.049816	nonsocial	male
11	nonsocial male	Loneliness	1	0	0.0439444	nonsocial	male
12	nonsocial male	Loneliness	2	0	0.0418603	nonsocial	male
13	nonsocial male	Loneliness	3	0	0.0413461	nonsocial	male
14	nonsocial male	Loneliness	4	0	0.0422369	nonsocial	male
15	social male	Loneliness	0	0	0.0211991	social	male
16	social male	Loneliness	1	0	0.0169679	social	male
17	social male	Loneliness	2	0	0.0559396	social	male
18	social male	Loneliness	3	0	0.0371085	social	male
19	social male	Loneliness	4	0	0.0189771	social	male
20	nonsocial female	Living alone	0	0	-0.0457518	nonsocial	female
21	nonsocial female	Living alone	1	0	-0.0461616	nonsocial	female
22	nonsocial female	Living alone	2	0	-0.0495513	nonsocial	female
23	nonsocial female	Living alone	3	0	-0.0384104	nonsocial	female
24	nonsocial female	Living alone	4	0	-0.0730704	nonsocial	female
25	social female	Living alone	0	0	-0.0287686	social	female
26	social female	Living alone	1	0	-0.0226112	social	female
27	social female	Living alone	2	0	-0.00939178	social	female
28	social female	Living alone	3	0	-0.0237973	social	female
29	social female	Living alone	4	0	-0.0133471	social	female
30	nonsocial male	Living alone	0	0	0.0402185	nonsocial	male
31	nonsocial male	Living alone	1	0	0.0318023	nonsocial	male
32	nonsocial male	Living alone	2	0	0.0385216	nonsocial	male
33	nonsocial male	Living alone	3	0	0.0434871	nonsocial	male
34	nonsocial male	Living alone	4	0	0.0330736	nonsocial	male
35	social male	Living alone	0	0	0.0343019	social	male
36	social male	Living alone	1	0	0.0369705	social	male
37	social male	Living alone	2	0	0.0204215	social	male
38	social male	Living alone	3	0	0.0187207	social	male
39	social male	Living alone	4	0	0.0533439	social	male
40	nonsocial female	Social job	0	0	-0.0337155	nonsocial	female
41	nonsocial female	Social job	1	0	-0.0311323	nonsocial	female
42	nonsocial female	Social job	2	0	-0.0263443	nonsocial	female
43	nonsocial female	Social job	3	0	-0.0253368	nonsocial	female
44	nonsocial female	Social job	4	0	-0.0260673	nonsocial	female
45	social female	Social job	0	0	-0.0586407	social	female
46	social female	Social job	1	0	-0.0625591	social	female
47	social female	Social job	2	0	-0.058251	social	female
48	social female	Social job	3	0	-0.0590078	social	female
49	social female	Social job	4	0	-0.0533256	social	female
50	nonsocial male	Social job	0	0	0.0491476	nonsocial	male
51	nonsocial male	Social job	1	0	0.0458483	nonsocial	male
52	nonsocial male	Social job	2	0	0.0423439	nonsocial	male
53	nonsocial male	Social job	3	0	0.0447188	nonsocial	male
54	nonsocial male	Social job	4	0	0.0495404	nonsocial	male
55	social male	Social job	0	0	0.0432086	social	male
56	social male	Social job	1	0	0.0478431	social	male
57	social male	Social job	2	0	0.0422514	social	male
58	social male	Social job	3	0	0.0396258	social	male
59	social male	Social job	4	0	0.0298524	social	male
60	nonsocial female	Friendship satisfaction	0	0	-0.0742974	nonsocial	female
61	nonsocial female	Friendship satisfaction	1	0	-0.069478	nonsocial	female
62	nonsocial female	Friendship satisfaction	2	0	-0.0723384	nonsocial	female
63	nonsocial female	Friendship satisfaction	3	0	-0.0778618	nonsocial	female
64	nonsocial female	Friendship satisfaction	4	0	-0.085187	nonsocial	female
65	social female	Friendship satisfaction	0	0	-0.0454147	social	female
66	social female	Friendship satisfaction	1	0	-0.058329	social	female
67	social female	Friendship satisfaction	2	0	-0.0430263	social	female
68	social female	Friendship satisfaction	3	0	-0.0524537	social	female
69	social female	Friendship satisfaction	4	0	-0.0452829	social	female
70	nonsocial male	Friendship satisfaction	0	0	0.0490511	nonsocial	male
71	nonsocial male	Friendship satisfaction	1	0	0.0592738	nonsocial	male
72	nonsocial male	Friendship satisfaction	2	0	0.0503308	nonsocial	male
73	nonsocial male	Friendship satisfaction	3	0	0.0525874	nonsocial	male
74	nonsocial male	Friendship satisfaction	4	0	0.0632925	nonsocial	male
75	social male	Friendship satisfaction	0	0	0.0706611	social	male
76	social male	Friendship satisfaction	1	0	0.0685333	social	male
77	social male	Friendship satisfaction	2	0	0.0650339	social	male
78	social male	Friendship satisfaction	3	0	0.0777281	social	male
79	social male	Friendship satisfaction	4	0	0.0671774	social	male
80	nonsocial female	Romantic partners	0	0	-0.0469274	nonsocial	female
81	nonsocial female	Romantic partners	1	0	-0.0445266	nonsocial	female
82	nonsocial female	Romantic partners	2	0	-0.0481264	nonsocial	female
83	nonsocial female	Romantic partners	3	0	-0.0451575	nonsocial	female
84	nonsocial female	Romantic partners	4	0	-0.0590317	nonsocial	female
85	social female	Romantic partners	0	0	-0.0148056	social	female
86	social female	Romantic partners	1	0	-0.0112995	social	female
87	social female	Romantic partners	2	0	-0.0022162	social	female
88	social female	Romantic partners	3	0	-0.0224952	social	female
89	social female	Romantic partners	4	0	-0.0160146	social	female
90	nonsocial male	Romantic partners	0	0	0.0236485	nonsocial	male
91	nonsocial male	Romantic partners	1	0	0.0167368	nonsocial	male
92	nonsocial male	Romantic partners	2	0	0.0067794	nonsocial	male
93	nonsocial male	Romantic partners	3	0	0.0215142	nonsocial	male
94	nonsocial male	Romantic partners	4	0	0.0334253	nonsocial	male
95	social male	Romantic partners	0	0	0.0380844	social	male
96	social male	Romantic partners	1	0	0.0390893	social	male
97	social male	Romantic partners	2	0	0.0435632	social	male
98	social male	Romantic partners	3	0	0.0461385	social	male
99	social male	Romantic partners	4	0	0.041621	social	male
100	nonsocial female	Social support	0	0	-0.05839	nonsocial	female
101	nonsocial female	Social support	1	0	-0.0654817	nonsocial	female
102	nonsocial female	Social support	2	0	-0.0634095	nonsocial	female
103	nonsocial female	Social support	3	0	-0.0556585	nonsocial	female
104	nonsocial female	Social support	4	0	-0.0482409	nonsocial	female
105	social female	Social support	0	0	-0.0527574	social	female
106	social female	Social support	1	0	-0.0422171	social	female
107	social female	Social support	2	0	-0.0432753	social	female
108	social female	Social support	3	0	-0.0618256	social	female
109	social female	Social support	4	0	-0.0509432	social	female
110	nonsocial male	Social support	0	0	0.0435118	nonsocial	male
111	nonsocial male	Social support	1	0	0.0396536	nonsocial	male
112	nonsocial male	Social support	2	0	0.045863	nonsocial	male
113	nonsocial male	Social support	3	0	0.0499187	nonsocial	male
114	nonsocial male	Social support	4	0	0.0363269	nonsocial	male
115	social male	Social support	0	0	0.0676356	social	male
116	social male	Social support	1	0	0.0680452	social	male
117	social male	Social support	2	0	0.0608217	social	male
118	social male	Social support	3	0	0.0675654	social	male
119	social male	Social support	4	0	0.0628573	social	male
120	nonsocial female	Loneliness	0	1	-0.0615159	nonsocial	female
121	nonsocial female	Loneliness	1	1	-0.050429	nonsocial	female
122	nonsocial female	Loneliness	2	1	-0.0559894	nonsocial	female
123	nonsocial female	Loneliness	3	1	-0.0228444	nonsocial	female
124	nonsocial female	Loneliness	4	1	-0.0533424	nonsocial	female
125	social female	Loneliness	0	1	0.0150544	social	female
126	social female	Loneliness	1	1	0.0152635	social	female
127	social female	Loneliness	2	1	0.000505348	social	female
128	social female	Loneliness	3	1	-0.00417904	social	female
129	social female	Loneliness	4	1	8.66618e-05	social	female
130	nonsocial male	Loneliness	0	1	0.0441001	nonsocial	male
131	nonsocial male	Loneliness	1	1	0.0319604	nonsocial	male
132	nonsocial male	Loneliness	2	1	0.0414358	nonsocial	male
133	nonsocial male	Loneliness	3	1	0.0369566	nonsocial	male
134	nonsocial male	Loneliness	4	1	0.0421323	nonsocial	male
135	social male	Loneliness	0	1	0.00236137	social	male
136	social male	Loneliness	1	1	0.00320512	social	male
137	social male	Loneliness	2	1	0.0140483	social	male
138	social male	Loneliness	3	1	-0.00993318	social	male
139	social male	Loneliness	4	1	0.0111235	social	male
140	nonsocial female	Living alone	0	1	-0.00760417	nonsocial	female
141	nonsocial female	Living alone	1	1	-0.0175423	nonsocial	female
142	nonsocial female	Living alone	2	1	-0.00299139	nonsocial	female
143	nonsocial female	Living alone	3	1	0.00737384	nonsocial	female
144	nonsocial female	Living alone	4	1	0.00870638	nonsocial	female
145	social female	Living alone	0	1	-0.0220458	social	female
146	social female	Living alone	1	1	-0.0242543	social	female
147	social female	Living alone	2	1	-0.0275259	social	female
148	social female	Living alone	3	1	-0.0278237	social	female
149	social female	Living alone	4	1	-0.0370879	social	female
150	nonsocial male	Living alone	0	1	0.00616862	nonsocial	male
151	nonsocial male	Living alone	1	1	0.0126573	nonsocial	male
152	nonsocial male	Living alone	2	1	0.00703866	nonsocial	male
153	nonsocial male	Living alone	3	1	-0.00145386	nonsocial	male
154	nonsocial male	Living alone	4	1	0.00506352	nonsocial	male
155	social male	Living alone	0	1	0.0234814	social	male
156	social male	Living alone	1	1	0.0291392	social	male
157	social male	Living alone	2	1	0.0234787	social	male
158	social male	Living alone	3	1	0.0219037	social	male
159	social male	Living alone	4	1	0.023318	social	male
160	nonsocial female	Social job	0	1	-0.0224561	nonsocial	female
161	nonsocial female	Social job	1	1	-0.0243094	nonsocial	female
162	nonsocial female	Social job	2	1	-0.0275114	nonsocial	female
163	nonsocial female	Social job	3	1	-0.0299752	nonsocial	female
164	nonsocial female	Social job	4	1	-0.0193362	nonsocial	female
165	social female	Social job	0	1	-0.0146619	social	female
166	social female	Social job	1	1	-0.0365241	social	female
167	social female	Social job	2	1	-0.0237151	social	female
168	social female	Social job	3	1	-0.0342556	social	female
169	social female	Social job	4	1	-0.0208938	social	female
170	nonsocial male	Social job	0	1	0.0291596	nonsocial	male
171	nonsocial male	Social job	1	1	0.0431245	nonsocial	male
172	nonsocial male	Social job	2	1	0.0376375	nonsocial	male
173	nonsocial male	Social job	3	1	0.0484014	nonsocial	male
174	nonsocial male	Social job	4	1	0.0368409	nonsocial	male
175	social male	Social job	0	1	0.00795839	social	male
176	social male	Social job	1	1	0.017709	social	male
177	social male	Social job	2	1	0.013589	social	male
178	social male	Social job	3	1	0.0158294	social	male
179	social male	Social job	4	1	0.00338917	social	male
180	nonsocial female	Friendship satisfaction	0	1	-0.0224391	nonsocial	female
181	nonsocial female	Friendship satisfaction	1	1	-0.0240439	nonsocial	female
182	nonsocial female	Friendship satisfaction	2	1	-0.0180825	nonsocial	female
183	nonsocial female	Friendship satisfaction	3	1	-0.0134225	nonsocial	female
184	nonsocial female	Friendship satisfaction	4	1	-0.0111592	nonsocial	female
185	social female	Friendship satisfaction	0	1	-0.00702259	social	female
186	social female	Friendship satisfaction	1	1	-0.0201595	social	female
187	social female	Friendship satisfaction	2	1	-0.0272991	social	female
188	social female	Friendship satisfaction	3	1	-0.0235312	social	female
189	social female	Friendship satisfaction	4	1	-0.0135274	social	female
190	nonsocial male	Friendship satisfaction	0	1	0.00373384	nonsocial	male
191	nonsocial male	Friendship satisfaction	1	1	0.0162685	nonsocial	male
192	nonsocial male	Friendship satisfaction	2	1	0.0188893	nonsocial	male
193	nonsocial male	Friendship satisfaction	3	1	0.0133027	nonsocial	male
194	nonsocial male	Friendship satisfaction	4	1	0.00739091	nonsocial	male
195	social male	Friendship satisfaction	0	1	0.0257278	social	male
196	social male	Friendship satisfaction	1	1	0.0279349	social	male
197	social male	Friendship satisfaction	2	1	0.0264923	social	male
198	social male	Friendship satisfaction	3	1	0.0236509	social	male
199	social male	Friendship satisfaction	4	1	0.0172956	social	male
200	nonsocial female	Romantic partners	0	1	-0.0397465	nonsocial	female
201	nonsocial female	Romantic partners	1	1	-0.0388382	nonsocial	female
202	nonsocial female	Romantic partners	2	1	-0.0391109	nonsocial	female
203	nonsocial female	Romantic partners	3	1	-0.0491306	nonsocial	female
204	nonsocial female	Romantic partners	4	1	-0.0445581	nonsocial	female
205	social female	Romantic partners	0	1	0.0049641	social	female
206	social female	Romantic partners	1	1	9.67139e-05	social	female
207	social female	Romantic partners	2	1	0.0135553	social	female
208	social female	Romantic partners	3	1	-0.0079964	social	female
209	social female	Romantic partners	4	1	0.00506074	social	female
210	nonsocial male	Romantic partners	0	1	0.0191232	nonsocial	male
211	nonsocial male	Romantic partners	1	1	0.0174924	nonsocial	male
212	nonsocial male	Romantic partners	2	1	0.0108898	nonsocial	male
213	nonsocial male	Romantic partners	3	1	0.0376223	nonsocial	male
214	nonsocial male	Romantic partners	4	1	0.0180995	nonsocial	male
215	social male	Romantic partners	0	1	0.0156592	social	male
216	social male	Romantic partners	1	1	0.0212491	social	male
217	social male	Romantic partners	2	1	0.0146658	social	male
218	social male	Romantic partners	3	1	0.0195047	social	male
219	social male	Romantic partners	4	1	0.0213979	social	male
220	nonsocial female	Social support	0	1	-0.0472945	nonsocial	female
221	nonsocial female	Social support	1	1	-0.0351832	nonsocial	female
222	nonsocial female	Social support	2	1	-0.042876	nonsocial	female
223	nonsocial female	Social support	3	1	-0.0378167	nonsocial	female
224	nonsocial female	Social support	4	1	-0.0469131	nonsocial	female
225	social female	Social support	0	1	-0.00739806	social	female
226	social female	Social support	1	1	-0.00825926	social	female
227	social female	Social support	2	1	-0.00249936	social	female
228	social female	Social support	3	1	-0.0135603	social	female
229	social female	Social support	4	1	-0.00122262	social	female
230	nonsocial male	Social support	0	1	0.0352322	nonsocial	male
231	nonsocial male	Social support	1	1	0.0231169	nonsocial	male
232	nonsocial male	Social support	2	1	0.0304893	nonsocial	male
233	nonsocial male	Social support	3	1	0.0367068	nonsocial	male
234	nonsocial male	Social support	4	1	0.031763	nonsocial	male
235	social male	Social support	0	1	0.0194604	social	male
236	social male	Social support	1	1	0.0203256	social	male
237	social male	Social support	2	1	0.0148861	social	male
238	social male	Social support	3	1	0.0146701	social	male
239	social male	Social support	4	1	0.0163727	social	male
240	nonsocial female	Loneliness	0	2	0.0578564	nonsocial	female
241	nonsocial female	Loneliness	1	2	0.0660201	nonsocial	female
242	nonsocial female	Loneliness	2	2	0.0470342	nonsocial	female
243	nonsocial female	Loneliness	3	2	0.0659322	nonsocial	female
244	nonsocial female	Loneliness	4	2	-0.00234599	nonsocial	female
245	social female	Loneliness	0	2	0.0280547	social	female
246	social female	Loneliness	1	2	0.0174963	social	female
247	social female	Loneliness	2	2	0.0370852	social	female
248	social female	Loneliness	3	2	0.0213606	social	female
249	social female	Loneliness	4	2	0.0318051	social	female
250	nonsocial male	Loneliness	0	2	-0.0273112	nonsocial	male
251	nonsocial male	Loneliness	1	2	-0.0432467	nonsocial	male
252	nonsocial male	Loneliness	2	2	-0.0642923	nonsocial	male
253	nonsocial male	Loneliness	3	2	-0.0581396	nonsocial	male
254	nonsocial male	Loneliness	4	2	-0.0242501	nonsocial	male
255	social male	Loneliness	0	2	-0.0585998	social	male
256	social male	Loneliness	1	2	-0.0402698	social	male
257	social male	Loneliness	2	2	-0.0198271	social	male
258	social male	Loneliness	3	2	-0.0291532	social	male
259	social male	Loneliness	4	2	-0.00520898	social	male
260	nonsocial female	Living alone	0	2	0.0188551	nonsocial	female
261	nonsocial female	Living alone	1	2	0.00775824	nonsocial	female
262	nonsocial female	Living alone	2	2	-0.000348211	nonsocial	female
263	nonsocial female	Living alone	3	2	0.000146593	nonsocial	female
264	nonsocial female	Living alone	4	2	0.0243187	nonsocial	female
265	social female	Living alone	0	2	0.0407265	social	female
266	social female	Living alone	1	2	0.0350579	social	female
267	social female	Living alone	2	2	0.0397752	social	female
268	social female	Living alone	3	2	0.0658163	social	female
269	social female	Living alone	4	2	0.0386502	social	female
270	nonsocial male	Living alone	0	2	-0.0333384	nonsocial	male
271	nonsocial male	Living alone	1	2	-0.0109953	nonsocial	male
272	nonsocial male	Living alone	2	2	-0.023841	nonsocial	male
273	nonsocial male	Living alone	3	2	-0.0342922	nonsocial	male
274	nonsocial male	Living alone	4	2	-0.0222895	nonsocial	male
275	social male	Living alone	0	2	-0.0262431	social	male
276	social male	Living alone	1	2	-0.0318208	social	male
277	social male	Living alone	2	2	-0.015586	social	male
278	social male	Living alone	3	2	-0.0316707	social	male
279	social male	Living alone	4	2	-0.0406795	social	male
280	nonsocial female	Social job	0	2	0.0252447	nonsocial	female
281	nonsocial female	Social job	1	2	0.0370513	nonsocial	female
282	nonsocial female	Social job	2	2	0.0261803	nonsocial	female
283	nonsocial female	Social job	3	2	0.0207165	nonsocial	female
284	nonsocial female	Social job	4	2	0.0178954	nonsocial	female
285	social female	Social job	0	2	0.0250724	social	female
286	social female	Social job	1	2	0.0262611	social	female
287	social female	Social job	2	2	0.0353053	social	female
288	social female	Social job	3	2	0.0355284	social	female
289	social female	Social job	4	2	0.0381559	social	female
290	nonsocial male	Social job	0	2	-0.0419858	nonsocial	male
291	nonsocial male	Social job	1	2	-0.0378037	nonsocial	male
292	nonsocial male	Social job	2	2	-0.038837	nonsocial	male
293	nonsocial male	Social job	3	2	-0.0435505	nonsocial	male
294	nonsocial male	Social job	4	2	-0.0377252	nonsocial	male
295	social male	Social job	0	2	-0.00833134	social	male
296	social male	Social job	1	2	-0.0255087	social	male
297	social male	Social job	2	2	-0.0226487	social	male
298	social male	Social job	3	2	-0.0126944	social	male
299	social male	Social job	4	2	-0.018326	social	male
300	nonsocial female	Friendship satisfaction	0	2	0.0339449	nonsocial	female
301	nonsocial female	Friendship satisfaction	1	2	0.0321166	nonsocial	female
302	nonsocial female	Friendship satisfaction	2	2	0.0202016	nonsocial	female
303	nonsocial female	Friendship satisfaction	3	2	0.0455685	nonsocial	female
304	nonsocial female	Friendship satisfaction	4	2	0.0252858	nonsocial	female
305	social female	Friendship satisfaction	0	2	0.0297653	social	female
306	social female	Friendship satisfaction	1	2	0.0361183	social	female
307	social female	Friendship satisfaction	2	2	0.0391191	social	female
308	social female	Friendship satisfaction	3	2	0.0253833	social	female
309	social female	Friendship satisfaction	4	2	0.0420345	social	female
310	nonsocial male	Friendship satisfaction	0	2	-0.0458652	nonsocial	male
311	nonsocial male	Friendship satisfaction	1	2	-0.0500331	nonsocial	male
312	nonsocial male	Friendship satisfaction	2	2	-0.0360448	nonsocial	male
313	nonsocial male	Friendship satisfaction	3	2	-0.0513166	nonsocial	male
314	nonsocial male	Friendship satisfaction	4	2	-0.0586545	nonsocial	male
315	social male	Friendship satisfaction	0	2	-0.0178451	social	male
316	social male	Friendship satisfaction	1	2	-0.0182018	social	male
317	social male	Friendship satisfaction	2	2	-0.0232759	social	male
318	social male	Friendship satisfaction	3	2	-0.0196352	social	male
319	social male	Friendship satisfaction	4	2	-0.00866581	social	male
320	nonsocial female	Romantic partners	0	2	0.00350236	nonsocial	female
321	nonsocial female	Romantic partners	1	2	0.0172582	nonsocial	female
322	nonsocial female	Romantic partners	2	2	0.0101167	nonsocial	female
323	nonsocial female	Romantic partners	3	2	0.0185501	nonsocial	female
324	nonsocial female	Romantic partners	4	2	0.0313528	nonsocial	female
325	social female	Romantic partners	0	2	0.0552044	social	female
326	social female	Romantic partners	1	2	0.0369031	social	female
327	social female	Romantic partners	2	2	0.0324278	social	female
328	social female	Romantic partners	3	2	0.0441192	social	female
329	social female	Romantic partners	4	2	0.0360215	social	female
330	nonsocial male	Romantic partners	0	2	-0.0162852	nonsocial	male
331	nonsocial male	Romantic partners	1	2	-0.0236026	nonsocial	male
332	nonsocial male	Romantic partners	2	2	-0.0147395	nonsocial	male
333	nonsocial male	Romantic partners	3	2	-0.0417526	nonsocial	male
334	nonsocial male	Romantic partners	4	2	-0.0346944	nonsocial	male
335	social male	Romantic partners	0	2	-0.0424216	social	male
336	social male	Romantic partners	1	2	-0.0305587	social	male
337	social male	Romantic partners	2	2	-0.0278049	social	male
338	social male	Romantic partners	3	2	-0.0209166	social	male
339	social male	Romantic partners	4	2	-0.03268	social	male
340	nonsocial female	Social support	0	2	0.0518899	nonsocial	female
341	nonsocial female	Social support	1	2	0.0470606	nonsocial	female
342	nonsocial female	Social support	2	2	0.0451966	nonsocial	female
343	nonsocial female	Social support	3	2	0.0432508	nonsocial	female
344	nonsocial female	Social support	4	2	0.0381081	nonsocial	female
345	social female	Social support	0	2	0.0042339	social	female
346	social female	Social support	1	2	-0.000140226	social	female
347	social female	Social support	2	2	0.0151167	social	female
348	social female	Social support	3	2	0.0174811	social	female
349	social female	Social support	4	2	0.0116781	social	female
350	nonsocial male	Social support	0	2	-0.0390845	nonsocial	male
351	nonsocial male	Social support	1	2	-0.0333756	nonsocial	male
352	nonsocial male	Social support	2	2	-0.0378861	nonsocial	male
353	nonsocial male	Social support	3	2	-0.036252	nonsocial	male
354	nonsocial male	Social support	4	2	-0.0406228	nonsocial	male
355	social male	Social support	0	2	-0.0170393	social	male
356	social male	Social support	1	2	-0.0135448	social	male
357	social male	Social support	2	2	-0.0224272	social	male
358	social male	Social support	3	2	-0.02448	social	male
359	social male	Social support	4	2	-0.00916339	social	male
360	nonsocial female	Loneliness	0	3	-0.0185759	nonsocial	female
361	nonsocial female	Loneliness	1	3	-0.0420055	nonsocial	female
362	nonsocial female	Loneliness	2	3	-0.0380861	nonsocial	female
363	nonsocial female	Loneliness	3	3	-0.0651296	nonsocial	female
364	nonsocial female	Loneliness	4	3	-0.0152915	nonsocial	female
365	social female	Loneliness	0	3	-0.0261773	social	female
366	social female	Loneliness	1	3	-0.0146817	social	female
367	social female	Loneliness	2	3	-0.00824872	social	female
368	social female	Loneliness	3	3	0.0215949	social	female
369	social female	Loneliness	4	3	-0.00373397	social	female
370	nonsocial male	Loneliness	0	3	-0.0129544	nonsocial	male
371	nonsocial male	Loneliness	1	3	0.00260021	nonsocial	male
372	nonsocial male	Loneliness	2	3	0.0139772	nonsocial	male
373	nonsocial male	Loneliness	3	3	-0.012465	nonsocial	male
374	nonsocial male	Loneliness	4	3	-0.0161196	nonsocial	male
375	social male	Loneliness	0	3	0.0577076	social	male
376	social male	Loneliness	1	3	0.0540869	social	male
377	social male	Loneliness	2	3	0.0323576	social	male
378	social male	Loneliness	3	3	0.0559996	social	male
379	social male	Loneliness	4	3	0.0351451	social	male
380	nonsocial female	Living alone	0	3	-0.0629101	nonsocial	female
381	nonsocial female	Living alone	1	3	-0.0539835	nonsocial	female
382	nonsocial female	Living alone	2	3	-0.0463985	nonsocial	female
383	nonsocial female	Living alone	3	3	-0.0545749	nonsocial	female
384	nonsocial female	Living alone	4	3	-0.0482577	nonsocial	female
385	social female	Living alone	0	3	-0.0200454	social	female
386	social female	Living alone	1	3	0.00377641	social	female
387	social female	Living alone	2	3	-0.0103731	social	female
388	social female	Living alone	3	3	-0.0218625	social	female
389	social female	Living alone	4	3	-0.00775596	social	female
390	nonsocial male	Living alone	0	3	0.0489347	nonsocial	male
391	nonsocial male	Living alone	1	3	0.0220441	nonsocial	male
392	nonsocial male	Living alone	2	3	0.0369171	nonsocial	male
393	nonsocial male	Living alone	3	3	0.0396377	nonsocial	male
394	nonsocial male	Living alone	4	3	0.0428068	nonsocial	male
395	social male	Living alone	0	3	0.0340208	social	male
396	social male	Living alone	1	3	0.028163	social	male
397	social male	Living alone	2	3	0.0198545	social	male
398	social male	Living alone	3	3	0.0367998	social	male
399	social male	Living alone	4	3	0.0132069	social	male
400	nonsocial female	Social job	0	3	-0.0411699	nonsocial	female
401	nonsocial female	Social job	1	3	-0.05603	nonsocial	female
402	nonsocial female	Social job	2	3	-0.0276904	nonsocial	female
403	nonsocial female	Social job	3	3	-0.0360194	nonsocial	female
404	nonsocial female	Social job	4	3	-0.0450646	nonsocial	female
405	social female	Social job	0	3	0.000267226	social	female
406	social female	Social job	1	3	-0.000598137	social	female
407	social female	Social job	2	3	-0.0170095	social	female
408	social female	Social job	3	3	-0.013245	social	female
409	social female	Social job	4	3	0.0031361	social	female
410	nonsocial male	Social job	0	3	0.0264128	nonsocial	male
411	nonsocial male	Social job	1	3	0.028776	nonsocial	male
412	nonsocial male	Social job	2	3	0.0264816	nonsocial	male
413	nonsocial male	Social job	3	3	0.032537	nonsocial	male
414	nonsocial male	Social job	4	3	0.024295	nonsocial	male
415	social male	Social job	0	3	0.0144899	social	male
416	social male	Social job	1	3	0.0278521	social	male
417	social male	Social job	2	3	0.0182183	social	male
418	social male	Social job	3	3	0.0167273	social	male
419	social male	Social job	4	3	0.0176335	social	male
420	nonsocial female	Friendship satisfaction	0	3	-0.00838468	nonsocial	female
421	nonsocial female	Friendship satisfaction	1	3	-0.0148557	nonsocial	female
422	nonsocial female	Friendship satisfaction	2	3	-0.0122668	nonsocial	female
423	nonsocial female	Friendship satisfaction	3	3	-0.021703	nonsocial	female
424	nonsocial female	Friendship satisfaction	4	3	-0.00604666	nonsocial	female
425	social female	Friendship satisfaction	0	3	-0.0510834	social	female
426	social female	Friendship satisfaction	1	3	-0.0463686	social	female
427	social female	Friendship satisfaction	2	3	-0.0303268	social	female
428	social female	Friendship satisfaction	3	3	-0.0565442	social	female
429	social female	Friendship satisfaction	4	3	-0.0436867	social	female
430	nonsocial male	Friendship satisfaction	0	3	0.0528332	nonsocial	male
431	nonsocial male	Friendship satisfaction	1	3	0.0505649	nonsocial	male
432	nonsocial male	Friendship satisfaction	2	3	0.0381001	nonsocial	male
433	nonsocial male	Friendship satisfaction	3	3	0.0599034	nonsocial	male
434	nonsocial male	Friendship satisfaction	4	3	0.0436964	nonsocial	male
435	social male	Friendship satisfaction	0	3	0.00663489	social	male
436	social male	Friendship satisfaction	1	3	0.0106595	social	male
437	social male	Friendship satisfaction	2	3	0.00449356	social	male
438	social male	Friendship satisfaction	3	3	0.0183438	social	male
439	social male	Friendship satisfaction	4	3	0.00603688	social	male
440	nonsocial female	Romantic partners	0	3	-0.00496386	nonsocial	female
441	nonsocial female	Romantic partners	1	3	0.0035829	nonsocial	female
442	nonsocial female	Romantic partners	2	3	-0.00558667	nonsocial	female
443	nonsocial female	Romantic partners	3	3	-0.00779902	nonsocial	female
444	nonsocial female	Romantic partners	4	3	0.00976641	nonsocial	female
445	social female	Romantic partners	0	3	-0.0307589	social	female
446	social female	Romantic partners	1	3	-0.021983	social	female
447	social female	Romantic partners	2	3	-0.0295581	social	female
448	social female	Romantic partners	3	3	-0.0256592	social	female
449	social female	Romantic partners	4	3	-0.0342794	social	female
450	nonsocial male	Romantic partners	0	3	0.0335403	nonsocial	male
451	nonsocial male	Romantic partners	1	3	0.0227476	nonsocial	male
452	nonsocial male	Romantic partners	2	3	0.0419534	nonsocial	male
453	nonsocial male	Romantic partners	3	3	0.0411035	nonsocial	male
454	nonsocial male	Romantic partners	4	3	0.0378018	nonsocial	male
455	social male	Romantic partners	0	3	0.00218245	social	male
456	social male	Romantic partners	1	3	-0.00434751	social	male
457	social male	Romantic partners	2	3	-0.0068086	social	male
458	social male	Romantic partners	3	3	-0.0076453	social	male
459	social male	Romantic partners	4	3	-0.0132888	social	male
460	nonsocial female	Social support	0	3	-0.00291274	nonsocial	female
461	nonsocial female	Social support	1	3	-0.00450197	nonsocial	female
462	nonsocial female	Social support	2	3	0.00848152	nonsocial	female
463	nonsocial female	Social support	3	3	0.00873629	nonsocial	female
464	nonsocial female	Social support	4	3	0.0199554	nonsocial	female
465	social female	Social support	0	3	-0.05019	social	female
466	social female	Social support	1	3	-0.0486183	social	female
467	social female	Social support	2	3	-0.0486415	social	female
468	social female	Social support	3	3	-0.0493685	social	female
469	social female	Social support	4	3	-0.0575775	social	female
470	nonsocial male	Social support	0	3	0.0256441	nonsocial	male
471	nonsocial male	Social support	1	3	0.0375932	nonsocial	male
472	nonsocial male	Social support	2	3	0.022343	nonsocial	male
473	nonsocial male	Social support	3	3	0.0247585	nonsocial	male
474	nonsocial male	Social support	4	3	0.0279559	nonsocial	male
475	social male	Social support	0	3	0.0274587	social	male
476	social male	Social support	1	3	0.0155271	social	male
477	social male	Social support	2	3	0.017817	social	male
478	social male	Social support	3	3	0.0158737	social	male
479	social male	Social support	4	3	0.00966619	social	male
480	nonsocial female	Loneliness	0	4	-0.0324161	nonsocial	female
481	nonsocial female	Loneliness	1	4	-0.00438778	nonsocial	female
482	nonsocial female	Loneliness	2	4	-0.0366199	nonsocial	female
483	nonsocial female	Loneliness	3	4	-0.0046297	nonsocial	female
484	nonsocial female	Loneliness	4	4	-0.0320208	nonsocial	female
485	social female	Loneliness	0	4	-0.0181861	social	female
486	social female	Loneliness	1	4	-0.0167377	social	female
487	social female	Loneliness	2	4	-0.0163674	social	female
488	social female	Loneliness	3	4	-0.0292548	social	female
489	social female	Loneliness	4	4	0.00093891	social	female
490	nonsocial male	Loneliness	0	4	0.0517068	nonsocial	male
491	nonsocial male	Loneliness	1	4	0.0424802	nonsocial	male
492	nonsocial male	Loneliness	2	4	0.0624191	nonsocial	male
493	nonsocial male	Loneliness	3	4	0.0382722	nonsocial	male
494	nonsocial male	Loneliness	4	4	0.0412042	nonsocial	male
495	social male	Loneliness	0	4	-0.0011046	social	male
496	social male	Loneliness	1	4	-0.0213547	social	male
497	social male	Loneliness	2	4	-0.00943184	social	male
498	social male	Loneliness	3	4	-0.00438769	social	male
499	social male	Loneliness	4	4	-0.0101223	social	male
500	nonsocial female	Living alone	0	4	-0.0307366	nonsocial	female
501	nonsocial female	Living alone	1	4	-0.0174732	nonsocial	female
502	nonsocial female	Living alone	2	4	-0.0090717	nonsocial	female
503	nonsocial female	Living alone	3	4	-0.000513423	nonsocial	female
504	nonsocial female	Living alone	4	4	-0.00753519	nonsocial	female
505	social female	Living alone	0	4	0.0392906	social	female
506	social female	Living alone	1	4	0.037355	social	female
507	social female	Living alone	2	4	0.0314106	social	female
508	social female	Living alone	3	4	0.0436257	social	female
509	social female	Living alone	4	4	0.026765	social	female
510	nonsocial male	Living alone	0	4	0.0134063	nonsocial	male
511	nonsocial male	Living alone	1	4	0.00945646	nonsocial	male
512	nonsocial male	Living alone	2	4	-0.000732962	nonsocial	male
513	nonsocial male	Living alone	3	4	-0.00265041	nonsocial	male
514	nonsocial male	Living alone	4	4	0.0170314	nonsocial	male
515	social male	Living alone	0	4	-0.0219604	social	male
516	social male	Living alone	1	4	-0.0293382	social	male
517	social male	Living alone	2	4	-0.021606	social	male
518	social male	Living alone	3	4	-0.0404619	social	male
519	social male	Living alone	4	4	-0.0362612	social	male
520	nonsocial female	Social job	0	4	-0.0192147	nonsocial	female
521	nonsocial female	Social job	1	4	0.000459251	nonsocial	female
522	nonsocial female	Social job	2	4	0.00447498	nonsocial	female
523	nonsocial female	Social job	3	4	0.000765783	nonsocial	female
524	nonsocial female	Social job	4	4	-0.00985965	nonsocial	female
525	social female	Social job	0	4	0.011051	social	female
526	social female	Social job	1	4	0.0105141	social	female
527	social female	Social job	2	4	0.00397733	social	female
528	social female	Social job	3	4	0.00510133	social	female
529	social female	Social job	4	4	0.0132045	social	female
530	nonsocial male	Social job	0	4	-0.0105802	nonsocial	male
531	nonsocial male	Social job	1	4	-0.00850451	nonsocial	male
532	nonsocial male	Social job	2	4	-0.0105934	nonsocial	male
533	nonsocial male	Social job	3	4	-0.00506921	nonsocial	male
534	nonsocial male	Social job	4	4	-0.00296252	nonsocial	male
535	social male	Social job	0	4	0.0187439	social	male
536	social male	Social job	1	4	-0.00246886	social	male
537	social male	Social job	2	4	0.00214112	social	male
538	social male	Social job	3	4	-0.000797909	social	male
539	social male	Social job	4	4	-0.000382326	social	male
540	nonsocial female	Friendship satisfaction	0	4	-0.0210852	nonsocial	female
541	nonsocial female	Friendship satisfaction	1	4	-0.0215175	nonsocial	female
542	nonsocial female	Friendship satisfaction	2	4	-0.0153814	nonsocial	female
543	nonsocial female	Friendship satisfaction	3	4	-0.00950241	nonsocial	female
544	nonsocial female	Friendship satisfaction	4	4	-0.010725	nonsocial	female
545	social female	Friendship satisfaction	0	4	-0.00485869	social	female
546	social female	Friendship satisfaction	1	4	-0.00969855	social	female
547	social female	Friendship satisfaction	2	4	-0.00646694	social	female
548	social female	Friendship satisfaction	3	4	-0.00642447	social	female
549	social female	Friendship satisfaction	4	4	0.00528206	social	female
550	nonsocial male	Friendship satisfaction	0	4	0.0139655	nonsocial	male
551	nonsocial male	Friendship satisfaction	1	4	0.014442	nonsocial	male
552	nonsocial male	Friendship satisfaction	2	4	0.0132221	nonsocial	male
553	nonsocial male	Friendship satisfaction	3	4	0.00908357	nonsocial	male
554	nonsocial male	Friendship satisfaction	4	4	-0.0126682	nonsocial	male
555	social male	Friendship satisfaction	0	4	0.0119784	social	male
556	social male	Friendship satisfaction	1	4	0.016774	social	male
557	social male	Friendship satisfaction	2	4	0.0086263	social	male
558	social male	Friendship satisfaction	3	4	0.00684332	social	male
559	social male	Friendship satisfaction	4	4	0.0181111	social	male
560	nonsocial female	Romantic partners	0	4	0.0114298	nonsocial	female
561	nonsocial female	Romantic partners	1	4	0.0122145	nonsocial	female
562	nonsocial female	Romantic partners	2	4	0.0229408	nonsocial	female
563	nonsocial female	Romantic partners	3	4	0.0206938	nonsocial	female
564	nonsocial female	Romantic partners	4	4	0.0173421	nonsocial	female
565	social female	Romantic partners	0	4	-0.00763404	social	female
566	social female	Romantic partners	1	4	-0.0134894	social	female
567	social female	Romantic partners	2	4	-0.0258535	social	female
568	social female	Romantic partners	3	4	-0.0245245	social	female
569	social female	Romantic partners	4	4	-0.0121564	social	female
570	nonsocial male	Romantic partners	0	4	-0.0162786	nonsocial	male
571	nonsocial male	Romantic partners	1	4	-0.00740093	nonsocial	male
572	nonsocial male	Romantic partners	2	4	-0.0118474	nonsocial	male
573	nonsocial male	Romantic partners	3	4	-0.0238284	nonsocial	male
574	nonsocial male	Romantic partners	4	4	-0.0229275	nonsocial	male
575	social male	Romantic partners	0	4	0.0124828	social	male
576	social male	Romantic partners	1	4	0.00867581	social	male
577	social male	Romantic partners	2	4	0.0147601	social	male
578	social male	Romantic partners	3	4	0.0276591	social	male
579	social male	Romantic partners	4	4	0.0177419	social	male
580	nonsocial female	Social support	0	4	0.0209182	nonsocial	female
581	nonsocial female	Social support	1	4	0.0258503	nonsocial	female
582	nonsocial female	Social support	2	4	0.0134156	nonsocial	female
583	nonsocial female	Social support	3	4	0.0218106	nonsocial	female
584	nonsocial female	Social support	4	4	0.0185636	nonsocial	female
585	social female	Social support	0	4	-0.00658025	social	female
586	social female	Social support	1	4	-0.00555995	social	female
587	social female	Social support	2	4	-0.00678273	social	female
588	social female	Social support	3	4	-0.00858868	social	female
589	social female	Social support	4	4	-0.0134707	social	female
590	nonsocial male	Social support	0	4	-0.00847493	nonsocial	male
591	nonsocial male	Social support	1	4	-0.0162467	nonsocial	male
592	nonsocial male	Social support	2	4	0.00188017	nonsocial	male
593	nonsocial male	Social support	3	4	-0.000773986	nonsocial	male
594	nonsocial male	Social support	4	4	-0.00612703	nonsocial	male
595	social male	Social support	0	4	-0.00586298	social	male
596	social male	Social support	1	4	-0.00404364	social	male
597	social male	Social support	2	4	-0.00851306	social	male
598	social male	Social support	3	4	-0.012448	social	male
599	social male	Social support	4	4	0.0010341	social	male
600	nonsocial female	Loneliness	0	5	-0.0656096	nonsocial	female
601	nonsocial female	Loneliness	1	5	-0.0527114	nonsocial	female
602	nonsocial female	Loneliness	2	5	-0.0449747	nonsocial	female
603	nonsocial female	Loneliness	3	5	-0.057397	nonsocial	female
604	nonsocial female	Loneliness	4	5	-0.0504185	nonsocial	female
605	social female	Loneliness	0	5	-0.004366	social	female
606	social female	Loneliness	1	5	-0.0142872	social	female
607	social female	Loneliness	2	5	-0.00382238	social	female
608	social female	Loneliness	3	5	0.00832224	social	female
609	social female	Loneliness	4	5	0.00322217	social	female
610	nonsocial male	Loneliness	0	5	0.0190593	nonsocial	male
611	nonsocial male	Loneliness	1	5	0.0313987	nonsocial	male
612	nonsocial male	Loneliness	2	5	0.0228279	nonsocial	male
613	nonsocial male	Loneliness	3	5	0.00866049	nonsocial	male
614	nonsocial male	Loneliness	4	5	0.0285534	nonsocial	male
615	social male	Loneliness	0	5	0.0509163	social	male
616	social male	Loneliness	1	5	0.0355999	social	male
617	social male	Loneliness	2	5	0.0259692	social	male
618	social male	Loneliness	3	5	0.0404143	social	male
619	social male	Loneliness	4	5	0.018643	social	male
620	nonsocial female	Living alone	0	5	-0.0537423	nonsocial	female
621	nonsocial female	Living alone	1	5	-0.0280349	nonsocial	female
622	nonsocial female	Living alone	2	5	-0.0291291	nonsocial	female
623	nonsocial female	Living alone	3	5	-0.066591	nonsocial	female
624	nonsocial female	Living alone	4	5	-0.0303034	nonsocial	female
625	social female	Living alone	0	5	0.0116526	social	female
626	social female	Living alone	1	5	0.0128647	social	female
627	social female	Living alone	2	5	0.0184985	social	female
628	social female	Living alone	3	5	0.0229236	social	female
629	social female	Living alone	4	5	0.00648786	social	female
630	nonsocial male	Living alone	0	5	0.019842	nonsocial	male
631	nonsocial male	Living alone	1	5	0.00349927	nonsocial	male
632	nonsocial male	Living alone	2	5	-0.00358921	nonsocial	male
633	nonsocial male	Living alone	3	5	0.0312087	nonsocial	male
634	nonsocial male	Living alone	4	5	0.0214515	nonsocial	male
635	social male	Living alone	0	5	0.0222478	social	male
636	social male	Living alone	1	5	0.0116709	social	male
637	social male	Living alone	2	5	0.0142198	social	male
638	social male	Living alone	3	5	0.0124587	social	male
639	social male	Living alone	4	5	0.00236405	social	male
640	nonsocial female	Social job	0	5	-0.0140239	nonsocial	female
641	nonsocial female	Social job	1	5	-0.016365	nonsocial	female
642	nonsocial female	Social job	2	5	0.0030145	nonsocial	female
643	nonsocial female	Social job	3	5	-0.02004	nonsocial	female
644	nonsocial female	Social job	4	5	-0.0213385	nonsocial	female
645	social female	Social job	0	5	0.0186086	social	female
646	social female	Social job	1	5	0.0261345	social	female
647	social female	Social job	2	5	0.00297388	social	female
648	social female	Social job	3	5	0.00512941	social	female
649	social female	Social job	4	5	0.0158208	social	female
650	nonsocial male	Social job	0	5	-0.00530689	nonsocial	male
651	nonsocial male	Social job	1	5	0.00143779	nonsocial	male
652	nonsocial male	Social job	2	5	-0.0041015	nonsocial	male
653	nonsocial male	Social job	3	5	0.0107952	nonsocial	male
654	nonsocial male	Social job	4	5	0.00514487	nonsocial	male
655	social male	Social job	0	5	0.000722165	social	male
656	social male	Social job	1	5	-0.0112073	social	male
657	social male	Social job	2	5	-0.00188688	social	male
658	social male	Social job	3	5	0.00411535	social	male
659	social male	Social job	4	5	0.00037284	social	male
660	nonsocial female	Friendship satisfaction	0	5	-0.00099276	nonsocial	female
661	nonsocial female	Friendship satisfaction	1	5	-0.0121635	nonsocial	female
662	nonsocial female	Friendship satisfaction	2	5	-0.00522241	nonsocial	female
663	nonsocial female	Friendship satisfaction	3	5	0.0107036	nonsocial	female
664	nonsocial female	Friendship satisfaction	4	5	0.00280189	nonsocial	female
665	social female	Friendship satisfaction	0	5	-0.00657682	social	female
666	social female	Friendship satisfaction	1	5	-0.00919343	social	female
667	social female	Friendship satisfaction	2	5	0.0044322	social	female
668	social female	Friendship satisfaction	3	5	-0.0218479	social	female
669	social female	Friendship satisfaction	4	5	-0.00773997	social	female
670	nonsocial male	Friendship satisfaction	0	5	0.0170613	nonsocial	male
671	nonsocial male	Friendship satisfaction	1	5	0.0216809	nonsocial	male
672	nonsocial male	Friendship satisfaction	2	5	0.0149603	nonsocial	male
673	nonsocial male	Friendship satisfaction	3	5	0.0212651	nonsocial	male
674	nonsocial male	Friendship satisfaction	4	5	0.00208803	nonsocial	male
675	social male	Friendship satisfaction	0	5	-0.00949175	social	male
676	social male	Friendship satisfaction	1	5	-0.000323893	social	male
677	social male	Friendship satisfaction	2	5	-0.0141701	social	male
678	social male	Friendship satisfaction	3	5	-0.0101208	social	male
679	social male	Friendship satisfaction	4	5	0.00285004	social	male
680	nonsocial female	Romantic partners	0	5	-0.00804245	nonsocial	female
681	nonsocial female	Romantic partners	1	5	-0.0132782	nonsocial	female
682	nonsocial female	Romantic partners	2	5	-0.00691004	nonsocial	female
683	nonsocial female	Romantic partners	3	5	-0.0100855	nonsocial	female
684	nonsocial female	Romantic partners	4	5	0.00748644	nonsocial	female
685	social female	Romantic partners	0	5	0.0074414	social	female
686	social female	Romantic partners	1	5	0.00838777	social	female
687	social female	Romantic partners	2	5	0.00842023	social	female
688	social female	Romantic partners	3	5	0.0134927	social	female
689	social female	Romantic partners	4	5	0.00498855	social	female
690	nonsocial male	Romantic partners	0	5	0.0145778	nonsocial	male
691	nonsocial male	Romantic partners	1	5	0.0101386	nonsocial	male
692	nonsocial male	Romantic partners	2	5	0.0160008	nonsocial	male
693	nonsocial male	Romantic partners	3	5	0.00694879	nonsocial	male
694	nonsocial male	Romantic partners	4	5	0.0117581	nonsocial	male
695	social male	Romantic partners	0	5	-0.0139768	social	male
696	social male	Romantic partners	1	5	-0.00524823	social	male
697	social male	Romantic partners	2	5	-0.017511	social	male
698	social male	Romantic partners	3	5	-0.010356	social	male
699	social male	Romantic partners	4	5	-0.0242331	social	male
700	nonsocial female	Social support	0	5	-0.0060518	nonsocial	female
701	nonsocial female	Social support	1	5	0.00652867	nonsocial	female
702	nonsocial female	Social support	2	5	0.00223478	nonsocial	female
703	nonsocial female	Social support	3	5	0.0205491	nonsocial	female
704	nonsocial female	Social support	4	5	0.0109498	nonsocial	female
705	social female	Social support	0	5	0.00148536	social	female
706	social female	Social support	1	5	-0.00855615	social	female
707	social female	Social support	2	5	0.00751395	social	female
708	social female	Social support	3	5	-0.0129065	social	female
709	social female	Social support	4	5	-0.00454028	social	female
710	nonsocial male	Social support	0	5	0.0260951	nonsocial	male
711	nonsocial male	Social support	1	5	0.0203621	nonsocial	male
712	nonsocial male	Social support	2	5	0.0112913	nonsocial	male
713	nonsocial male	Social support	3	5	0.0111506	nonsocial	male
714	nonsocial male	Social support	4	5	0.011363	nonsocial	male
715	social male	Social support	0	5	-0.0215286	social	male
716	social male	Social support	1	5	-0.0183347	social	male
717	social male	Social support	2	5	-0.02104	social	male
718	social male	Social support	3	5	-0.0187932	social	male
719	social male	Social support	4	5	-0.0177725	social	male
720	nonsocial female	Loneliness	0	6	-0.0108103	nonsocial	female
721	nonsocial female	Loneliness	1	6	-0.0184726	nonsocial	female
722	nonsocial female	Loneliness	2	6	-0.035976	nonsocial	female
723	nonsocial female	Loneliness	3	6	-0.0372749	nonsocial	female
724	nonsocial female	Loneliness	4	6	0.000710618	nonsocial	female
725	social female	Loneliness	0	6	-0.0323109	social	female
726	social female	Loneliness	1	6	-0.0238522	social	female
727	social female	Loneliness	2	6	-0.0294994	social	female
728	social female	Loneliness	3	6	-0.0266938	social	female
729	social female	Loneliness	4	6	-0.0212321	social	female
730	nonsocial male	Loneliness	0	6	0.061554	nonsocial	male
731	nonsocial male	Loneliness	1	6	0.0511996	nonsocial	male
732	nonsocial male	Loneliness	2	6	0.0761909	nonsocial	male
733	nonsocial male	Loneliness	3	6	0.0626491	nonsocial	male
734	nonsocial male	Loneliness	4	6	0.0480978	nonsocial	male
735	social male	Loneliness	0	6	-0.0184328	social	male
736	social male	Loneliness	1	6	-0.00887476	social	male
737	social male	Loneliness	2	6	-0.0107155	social	male
738	social male	Loneliness	3	6	0.00131952	social	male
739	social male	Loneliness	4	6	-0.0275763	social	male
740	nonsocial female	Living alone	0	6	-0.0287912	nonsocial	female
741	nonsocial female	Living alone	1	6	-0.0373009	nonsocial	female
742	nonsocial female	Living alone	2	6	-0.00764336	nonsocial	female
743	nonsocial female	Living alone	3	6	0.00646786	nonsocial	female
744	nonsocial female	Living alone	4	6	-0.0341549	nonsocial	female
745	social female	Living alone	0	6	-0.0245691	social	female
746	social female	Living alone	1	6	-0.0177662	social	female
747	social female	Living alone	2	6	-0.0169641	social	female
748	social female	Living alone	3	6	-0.0386489	social	female
749	social female	Living alone	4	6	-0.0158248	social	female
750	nonsocial male	Living alone	0	6	0.0280908	nonsocial	male
751	nonsocial male	Living alone	1	6	0.0193129	nonsocial	male
752	nonsocial male	Living alone	2	6	0.00468651	nonsocial	male
753	nonsocial male	Living alone	3	6	0.00744018	nonsocial	male
754	nonsocial male	Living alone	4	6	0.0226974	nonsocial	male
755	social male	Living alone	0	6	0.0252695	social	male
756	social male	Living alone	1	6	0.0357542	social	male
757	social male	Living alone	2	6	0.019921	social	male
758	social male	Living alone	3	6	0.0247408	social	male
759	social male	Living alone	4	6	0.0272823	social	male
760	nonsocial female	Social job	0	6	-0.0281367	nonsocial	female
761	nonsocial female	Social job	1	6	-0.0401169	nonsocial	female
762	nonsocial female	Social job	2	6	-0.0182572	nonsocial	female
763	nonsocial female	Social job	3	6	-0.0265277	nonsocial	female
764	nonsocial female	Social job	4	6	-0.0367287	nonsocial	female
765	social female	Social job	0	6	-0.0168358	social	female
766	social female	Social job	1	6	-0.0137656	social	female
767	social female	Social job	2	6	-0.0142577	social	female
768	social female	Social job	3	6	-0.0176454	social	female
769	social female	Social job	4	6	-0.0113927	social	female
770	nonsocial male	Social job	0	6	0.0282547	nonsocial	male
771	nonsocial male	Social job	1	6	0.0375641	nonsocial	male
772	nonsocial male	Social job	2	6	0.0211972	nonsocial	male
773	nonsocial male	Social job	3	6	0.0310549	nonsocial	male
774	nonsocial male	Social job	4	6	0.0277179	nonsocial	male
775	social male	Social job	0	6	0.0167178	social	male
776	social male	Social job	1	6	0.0163184	social	male
777	social male	Social job	2	6	0.0113177	social	male
778	social male	Social job	3	6	0.0131183	social	male
779	social male	Social job	4	6	0.0204035	social	male
780	nonsocial female	Friendship satisfaction	0	6	-0.0491643	nonsocial	female
781	nonsocial female	Friendship satisfaction	1	6	-0.042442	nonsocial	female
782	nonsocial female	Friendship satisfaction	2	6	-0.0296899	nonsocial	female
783	nonsocial female	Friendship satisfaction	3	6	-0.043946	nonsocial	female
784	nonsocial female	Friendship satisfaction	4	6	-0.0431012	nonsocial	female
785	social female	Friendship satisfaction	0	6	-0.00622901	social	female
786	social female	Friendship satisfaction	1	6	-0.0131045	social	female
787	social female	Friendship satisfaction	2	6	-0.0160857	social	female
788	social female	Friendship satisfaction	3	6	-0.0166787	social	female
789	social female	Friendship satisfaction	4	6	-0.0177218	social	female
790	nonsocial male	Friendship satisfaction	0	6	0.0328556	nonsocial	male
791	nonsocial male	Friendship satisfaction	1	6	0.0292004	nonsocial	male
792	nonsocial male	Friendship satisfaction	2	6	0.0269393	nonsocial	male
793	nonsocial male	Friendship satisfaction	3	6	0.0365482	nonsocial	male
794	nonsocial male	Friendship satisfaction	4	6	0.0296939	nonsocial	male
795	social male	Friendship satisfaction	0	6	0.0225377	social	male
796	social male	Friendship satisfaction	1	6	0.0263461	social	male
797	social male	Friendship satisfaction	2	6	0.0188363	social	male
798	social male	Friendship satisfaction	3	6	0.0240765	social	male
799	social male	Friendship satisfaction	4	6	0.0311292	social	male
800	nonsocial female	Romantic partners	0	6	-0.00720715	nonsocial	female
801	nonsocial female	Romantic partners	1	6	-0.00151505	nonsocial	female
802	nonsocial female	Romantic partners	2	6	-0.00768076	nonsocial	female
803	nonsocial female	Romantic partners	3	6	-0.0136735	nonsocial	female
804	nonsocial female	Romantic partners	4	6	-0.0136533	nonsocial	female
805	social female	Romantic partners	0	6	0.00453392	social	female
806	social female	Romantic partners	1	6	0.00727236	social	female
807	social female	Romantic partners	2	6	0.00513478	social	female
808	social female	Romantic partners	3	6	0.00380291	social	female
809	social female	Romantic partners	4	6	-0.00109217	social	female
810	nonsocial male	Romantic partners	0	6	0.00437784	nonsocial	male
811	nonsocial male	Romantic partners	1	6	-0.00103192	nonsocial	male
812	nonsocial male	Romantic partners	2	6	-0.00327144	nonsocial	male
813	nonsocial male	Romantic partners	3	6	0.0151505	nonsocial	male
814	nonsocial male	Romantic partners	4	6	0.0124828	nonsocial	male
815	social male	Romantic partners	0	6	-0.0017046	social	male
816	social male	Romantic partners	1	6	-0.00472539	social	male
817	social male	Romantic partners	2	6	0.00581742	social	male
818	social male	Romantic partners	3	6	-0.00527989	social	male
819	social male	Romantic partners	4	6	0.00226272	social	male
820	nonsocial female	Social support	0	6	-0.0146324	nonsocial	female
821	nonsocial female	Social support	1	6	-0.021638	nonsocial	female
822	nonsocial female	Social support	2	6	-0.0148159	nonsocial	female
823	nonsocial female	Social support	3	6	-0.0192624	nonsocial	female
824	nonsocial female	Social support	4	6	-0.0032013	nonsocial	female
825	social female	Social support	0	6	-0.0234011	social	female
826	social female	Social support	1	6	-0.0240411	social	female
827	social female	Social support	2	6	-0.0318333	social	female
828	social female	Social support	3	6	-0.0330661	social	female
829	social female	Social support	4	6	-0.0292361	social	female
830	nonsocial male	Social support	0	6	0.0170059	nonsocial	male
831	nonsocial male	Social support	1	6	0.023517	nonsocial	male
832	nonsocial male	Social support	2	6	0.0263911	nonsocial	male
833	nonsocial male	Social support	3	6	0.0336749	nonsocial	male
834	nonsocial male	Social support	4	6	0.0232205	nonsocial	male
835	social male	Social support	0	6	0.0210276	social	male
836	social male	Social support	1	6	0.022162	social	male
837	social male	Social support	2	6	0.0202581	social	male
838	social male	Social support	3	6	0.0186536	social	male
839	social male	Social support	4	6	0.00921685	social	male
840	nonsocial female	Loneliness	0	7	-0.00459783	nonsocial	female
841	nonsocial female	Loneliness	1	7	0.000732156	nonsocial	female
842	nonsocial female	Loneliness	2	7	0.00275424	nonsocial	female
843	nonsocial female	Loneliness	3	7	-0.020187	nonsocial	female
844	nonsocial female	Loneliness	4	7	0.0404233	nonsocial	female
845	social female	Loneliness	0	7	0.0347483	social	female
846	social female	Loneliness	1	7	0.0466139	social	female
847	social female	Loneliness	2	7	0.0282604	social	female
848	social female	Loneliness	3	7	0.0543889	social	female
849	social female	Loneliness	4	7	-0.0139095	social	female
850	nonsocial male	Loneliness	0	7	-0.00438013	nonsocial	male
851	nonsocial male	Loneliness	1	7	-0.0243722	nonsocial	male
852	nonsocial male	Loneliness	2	7	0.0160816	nonsocial	male
853	nonsocial male	Loneliness	3	7	0.0244918	nonsocial	male
854	nonsocial male	Loneliness	4	7	0.0117854	nonsocial	male
855	social male	Loneliness	0	7	-0.0257703	social	male
856	social male	Loneliness	1	7	-0.0229738	social	male
857	social male	Loneliness	2	7	-0.0470962	social	male
858	social male	Loneliness	3	7	-0.0586936	social	male
859	social male	Loneliness	4	7	-0.0382993	social	male
860	nonsocial female	Living alone	0	7	-0.0115388	nonsocial	female
861	nonsocial female	Living alone	1	7	-0.0178469	nonsocial	female
862	nonsocial female	Living alone	2	7	0.026552	nonsocial	female
863	nonsocial female	Living alone	3	7	0.00456352	nonsocial	female
864	nonsocial female	Living alone	4	7	0.00492159	nonsocial	female
865	social female	Living alone	0	7	0.0157768	social	female
866	social female	Living alone	1	7	0.00803851	social	female
867	social female	Living alone	2	7	-0.00955653	social	female
868	social female	Living alone	3	7	-0.0060134	social	female
869	social female	Living alone	4	7	-0.00519771	social	female
870	nonsocial male	Living alone	0	7	-0.0322565	nonsocial	male
871	nonsocial male	Living alone	1	7	-0.0299982	nonsocial	male
872	nonsocial male	Living alone	2	7	-0.0378053	nonsocial	male
873	nonsocial male	Living alone	3	7	-0.0605747	nonsocial	male
874	nonsocial male	Living alone	4	7	-0.0346352	nonsocial	male
875	social male	Living alone	0	7	0.0280185	social	male
876	social male	Living alone	1	7	0.0398067	social	male
877	social male	Living alone	2	7	0.0208098	social	male
878	social male	Living alone	3	7	0.0620246	social	male
879	social male	Living alone	4	7	0.0349114	social	male
880	nonsocial female	Social job	0	7	0.00989121	nonsocial	female
881	nonsocial female	Social job	1	7	0.00272244	nonsocial	female
882	nonsocial female	Social job	2	7	0.00367581	nonsocial	female
883	nonsocial female	Social job	3	7	0.00940259	nonsocial	female
884	nonsocial female	Social job	4	7	0.0153302	nonsocial	female
885	social female	Social job	0	7	0.00519227	social	female
886	social female	Social job	1	7	0.00558489	social	female
887	social female	Social job	2	7	0.00881625	social	female
888	social female	Social job	3	7	0.0124626	social	female
889	social female	Social job	4	7	0.0121538	social	female
890	nonsocial male	Social job	0	7	-0.00495974	nonsocial	male
891	nonsocial male	Social job	1	7	-0.0165532	nonsocial	male
892	nonsocial male	Social job	2	7	0.000650537	nonsocial	male
893	nonsocial male	Social job	3	7	-0.00595004	nonsocial	male
894	nonsocial male	Social job	4	7	-0.0196705	nonsocial	male
895	social male	Social job	0	7	-0.0101237	social	male
896	social male	Social job	1	7	0.00824587	social	male
897	social male	Social job	2	7	-0.0131426	social	male
898	social male	Social job	3	7	-0.0159151	social	male
899	social male	Social job	4	7	-0.00781361	social	male
900	nonsocial female	Friendship satisfaction	0	7	0.0411031	nonsocial	female
901	nonsocial female	Friendship satisfaction	1	7	0.0328093	nonsocial	female
902	nonsocial female	Friendship satisfaction	2	7	0.0298825	nonsocial	female
903	nonsocial female	Friendship satisfaction	3	7	0.0497042	nonsocial	female
904	nonsocial female	Friendship satisfaction	4	7	0.0473771	nonsocial	female
905	social female	Friendship satisfaction	0	7	0.00523882	social	female
906	social female	Friendship satisfaction	1	7	0.00943192	social	female
907	social female	Friendship satisfaction	2	7	0.0183513	social	female
908	social female	Friendship satisfaction	3	7	0.00770651	social	female
909	social female	Friendship satisfaction	4	7	-0.0109603	social	female
910	nonsocial male	Friendship satisfaction	0	7	-0.00966283	nonsocial	male
911	nonsocial male	Friendship satisfaction	1	7	-0.0104288	nonsocial	male
912	nonsocial male	Friendship satisfaction	2	7	-0.0175099	nonsocial	male
913	nonsocial male	Friendship satisfaction	3	7	-0.00976768	nonsocial	male
914	nonsocial male	Friendship satisfaction	4	7	0.00769944	nonsocial	male
915	social male	Friendship satisfaction	0	7	-0.0366791	social	male
916	social male	Friendship satisfaction	1	7	-0.0318125	social	male
917	social male	Friendship satisfaction	2	7	-0.0307239	social	male
918	social male	Friendship satisfaction	3	7	-0.047643	social	male
919	social male	Friendship satisfaction	4	7	-0.0441163	social	male
920	nonsocial female	Romantic partners	0	7	-0.00565443	nonsocial	female
921	nonsocial female	Romantic partners	1	7	-0.00900365	nonsocial	female
922	nonsocial female	Romantic partners	2	7	-0.00609697	nonsocial	female
923	nonsocial female	Romantic partners	3	7	-0.0109926	nonsocial	female
924	nonsocial female	Romantic partners	4	7	-0.0116171	nonsocial	female
925	social female	Romantic partners	0	7	0.0161787	social	female
926	social female	Romantic partners	1	7	0.0273845	social	female
927	social female	Romantic partners	2	7	0.0211028	social	female
928	social female	Romantic partners	3	7	0.041689	social	female
929	social female	Romantic partners	4	7	0.0173557	social	female
930	nonsocial male	Romantic partners	0	7	-0.0203429	nonsocial	male
931	nonsocial male	Romantic partners	1	7	-0.0155315	nonsocial	male
932	nonsocial male	Romantic partners	2	7	-0.0180375	nonsocial	male
933	nonsocial male	Romantic partners	3	7	-0.0237392	nonsocial	male
934	nonsocial male	Romantic partners	4	7	-0.0151259	nonsocial	male
935	social male	Romantic partners	0	7	0.00981865	social	male
936	social male	Romantic partners	1	7	-0.00284937	social	male
937	social male	Romantic partners	2	7	0.00303168	social	male
938	social male	Romantic partners	3	7	-0.0069573	social	male
939	social male	Romantic partners	4	7	0.0093873	social	male
940	nonsocial female	Social support	0	7	-0.0105746	nonsocial	female
941	nonsocial female	Social support	1	7	-0.0109389	nonsocial	female
942	nonsocial female	Social support	2	7	0.00316179	nonsocial	female
943	nonsocial female	Social support	3	7	-0.00610223	nonsocial	female
944	nonsocial female	Social support	4	7	-0.00612185	nonsocial	female
945	social female	Social support	0	7	0.0429512	social	female
946	social female	Social support	1	7	0.0490428	social	female
947	social female	Social support	2	7	0.0302799	social	female
948	social female	Social support	3	7	0.0409119	social	female
949	social female	Social support	4	7	0.0449624	social	female
950	nonsocial male	Social support	0	7	-0.0209389	nonsocial	male
951	nonsocial male	Social support	1	7	-0.0344585	nonsocial	male
952	nonsocial male	Social support	2	7	-0.0251373	nonsocial	male
953	nonsocial male	Social support	3	7	-0.0204022	nonsocial	male
954	nonsocial male	Social support	4	7	-0.0214204	nonsocial	male
955	social male	Social support	0	7	-0.0114377	social	male
956	social male	Social support	1	7	-0.00364546	social	male
957	social male	Social support	2	7	-0.00830443	social	male
958	social male	Social support	3	7	-0.0144075	social	male
959	social male	Social support	4	7	-0.0174202	social	male
960	nonsocial female	Loneliness	0	8	0.00368649	nonsocial	female
961	nonsocial female	Loneliness	1	8	0.0145215	nonsocial	female
962	nonsocial female	Loneliness	2	8	-0.0121467	nonsocial	female
963	nonsocial female	Loneliness	3	8	-0.00225697	nonsocial	female
964	nonsocial female	Loneliness	4	8	-0.00526151	nonsocial	female
965	social female	Loneliness	0	8	-0.00594541	social	female
966	social female	Loneliness	1	8	0.0314806	social	female
967	social female	Loneliness	2	8	0.0167669	social	female
968	social female	Loneliness	3	8	0.0232226	social	female
969	social female	Loneliness	4	8	0.0252838	social	female
970	nonsocial male	Loneliness	0	8	-0.0174104	nonsocial	male
971	nonsocial male	Loneliness	1	8	-0.0183911	nonsocial	male
972	nonsocial male	Loneliness	2	8	0.0158397	nonsocial	male
973	nonsocial male	Loneliness	3	8	-0.00364991	nonsocial	male
974	nonsocial male	Loneliness	4	8	-0.0175562	nonsocial	male
975	social male	Loneliness	0	8	0.0196693	social	male
976	social male	Loneliness	1	8	-0.027611	social	male
977	social male	Loneliness	2	8	-0.0204599	social	male
978	social male	Loneliness	3	8	-0.0173157	social	male
979	social male	Loneliness	4	8	-0.00246608	social	male
980	nonsocial female	Living alone	0	8	0.0159906	nonsocial	female
981	nonsocial female	Living alone	1	8	0.0231084	nonsocial	female
982	nonsocial female	Living alone	2	8	0.0434666	nonsocial	female
983	nonsocial female	Living alone	3	8	0.0241142	nonsocial	female
984	nonsocial female	Living alone	4	8	0.0380566	nonsocial	female
985	social female	Living alone	0	8	-0.0257453	social	female
986	social female	Living alone	1	8	-0.0016287	social	female
987	social female	Living alone	2	8	-0.0107434	social	female
988	social female	Living alone	3	8	-0.0178234	social	female
989	social female	Living alone	4	8	-0.01368	social	female
990	nonsocial male	Living alone	0	8	0.00372066	nonsocial	male
991	nonsocial male	Living alone	1	8	-0.0051961	nonsocial	male
992	nonsocial male	Living alone	2	8	-0.00660781	nonsocial	male
993	nonsocial male	Living alone	3	8	-0.00689722	nonsocial	male
994	nonsocial male	Living alone	4	8	-0.00914651	nonsocial	male
995	social male	Living alone	0	8	0.00603405	social	male
996	social male	Living alone	1	8	-0.0162836	social	male
997	social male	Living alone	2	8	-0.0261154	social	male
998	social male	Living alone	3	8	0.000606444	social	male
999	social male	Living alone	4	8	-0.0152302	social	male
1000	nonsocial female	Social job	0	8	0.0321073	nonsocial	female
1001	nonsocial female	Social job	1	8	0.035447	nonsocial	female
1002	nonsocial female	Social job	2	8	0.0394532	nonsocial	female
1003	nonsocial female	Social job	3	8	0.0293222	nonsocial	female
1004	nonsocial female	Social job	4	8	0.027797	nonsocial	female
1005	social female	Social job	0	8	0.00227483	social	female
1006	social female	Social job	1	8	-0.00738677	social	female
1007	social female	Social job	2	8	-0.00391206	social	female
1008	social female	Social job	3	8	0.00331844	social	female
1009	social female	Social job	4	8	0.00392499	social	female
1010	nonsocial male	Social job	0	8	-0.0265542	nonsocial	male
1011	nonsocial male	Social job	1	8	-0.0278371	nonsocial	male
1012	nonsocial male	Social job	2	8	-0.0191995	nonsocial	male
1013	nonsocial male	Social job	3	8	-0.0191261	nonsocial	male
1014	nonsocial male	Social job	4	8	-0.00993513	nonsocial	male
1015	social male	Social job	0	8	-0.0078279	social	male
1016	social male	Social job	1	8	-0.000223169	social	male
1017	social male	Social job	2	8	-0.0163416	social	male
1018	social male	Social job	3	8	-0.0135145	social	male
1019	social male	Social job	4	8	-0.0217869	social	male
1020	nonsocial female	Friendship satisfaction	0	8	-0.00706256	nonsocial	female
1021	nonsocial female	Friendship satisfaction	1	8	0.00635141	nonsocial	female
1022	nonsocial female	Friendship satisfaction	2	8	-0.00137732	nonsocial	female
1023	nonsocial female	Friendship satisfaction	3	8	-0.0172403	nonsocial	female
1024	nonsocial female	Friendship satisfaction	4	8	-0.0096094	nonsocial	female
1025	social female	Friendship satisfaction	0	8	0.0183275	social	female
1026	social female	Friendship satisfaction	1	8	0.0179249	social	female
1027	social female	Friendship satisfaction	2	8	0.0186313	social	female
1028	social female	Friendship satisfaction	3	8	0.0251153	social	female
1029	social female	Friendship satisfaction	4	8	0.0341514	social	female
1030	nonsocial male	Friendship satisfaction	0	8	-0.00306777	nonsocial	male
1031	nonsocial male	Friendship satisfaction	1	8	-0.00635313	nonsocial	male
1032	nonsocial male	Friendship satisfaction	2	8	-0.0026563	nonsocial	male
1033	nonsocial male	Friendship satisfaction	3	8	0.00514965	nonsocial	male
1034	nonsocial male	Friendship satisfaction	4	8	0.00250926	nonsocial	male
1035	social male	Friendship satisfaction	0	8	-0.00819718	social	male
1036	social male	Friendship satisfaction	1	8	-0.0179232	social	male
1037	social male	Friendship satisfaction	2	8	-0.0145977	social	male
1038	social male	Friendship satisfaction	3	8	-0.0130246	social	male
1039	social male	Friendship satisfaction	4	8	-0.0270513	social	male
1040	nonsocial female	Romantic partners	0	8	0.0146242	nonsocial	female
1041	nonsocial female	Romantic partners	1	8	0.0201247	nonsocial	female
1042	nonsocial female	Romantic partners	2	8	0.0174859	nonsocial	female
1043	nonsocial female	Romantic partners	3	8	0.0318021	nonsocial	female
1044	nonsocial female	Romantic partners	4	8	0.0313812	nonsocial	female
1045	social female	Romantic partners	0	8	-0.00828535	social	female
1046	social female	Romantic partners	1	8	0.00169307	social	female
1047	social female	Romantic partners	2	8	-0.0127639	social	female
1048	social female	Romantic partners	3	8	-0.00756646	social	female
1049	social female	Romantic partners	4	8	-0.00822644	social	female
1050	nonsocial male	Romantic partners	0	8	0.000815491	nonsocial	male
1051	nonsocial male	Romantic partners	1	8	-0.00332741	nonsocial	male
1052	nonsocial male	Romantic partners	2	8	0.005635	nonsocial	male
1053	nonsocial male	Romantic partners	3	8	-0.00855029	nonsocial	male
1054	nonsocial male	Romantic partners	4	8	0.00101837	nonsocial	male
1055	social male	Romantic partners	0	8	-0.00715432	social	male
1056	social male	Romantic partners	1	8	-0.0184904	social	male
1057	social male	Romantic partners	2	8	-0.010357	social	male
1058	social male	Romantic partners	3	8	-0.0156853	social	male
1059	social male	Romantic partners	4	8	-0.0241731	social	male
1060	nonsocial female	Social support	0	8	0.0353834	nonsocial	female
1061	nonsocial female	Social support	1	8	0.0212564	nonsocial	female
1062	nonsocial female	Social support	2	8	0.0247052	nonsocial	female
1063	nonsocial female	Social support	3	8	0.0379812	nonsocial	female
1064	nonsocial female	Social support	4	8	0.0344532	nonsocial	female
1065	social female	Social support	0	8	-0.00794595	social	female
1066	social female	Social support	1	8	0.004156	social	female
1067	social female	Social support	2	8	-0.00777651	social	female
1068	social female	Social support	3	8	0.00488945	social	female
1069	social female	Social support	4	8	-0.00520195	social	female
1070	nonsocial male	Social support	0	8	-0.0159759	nonsocial	male
1071	nonsocial male	Social support	1	8	-0.0208507	nonsocial	male
1072	nonsocial male	Social support	2	8	-0.0184045	nonsocial	male
1073	nonsocial male	Social support	3	8	-0.0183142	nonsocial	male
1074	nonsocial male	Social support	4	8	-0.0139715	nonsocial	male
1075	social male	Social support	0	8	-0.0114615	social	male
1076	social male	Social support	1	8	-0.00456169	social	male
1077	social male	Social support	2	8	0.00147581	social	male
1078	social male	Social support	3	8	-0.0245565	social	male
1079	social male	Social support	4	8	-0.0152798	social	male
1080	nonsocial female	Loneliness	0	9	0.0240863	nonsocial	female
1081	nonsocial female	Loneliness	1	9	0.0370906	nonsocial	female
1082	nonsocial female	Loneliness	2	9	0.0281227	nonsocial	female
1083	nonsocial female	Loneliness	3	9	0.0408753	nonsocial	female
1084	nonsocial female	Loneliness	4	9	0.00743865	nonsocial	female
1085	social female	Loneliness	0	9	0.0545889	social	female
1086	social female	Loneliness	1	9	0.0435794	social	female
1087	social female	Loneliness	2	9	0.0372712	social	female
1088	social female	Loneliness	3	9	0.0534982	social	female
1089	social female	Loneliness	4	9	0.0164774	social	female
1090	nonsocial male	Loneliness	0	9	-0.039285	nonsocial	male
1091	nonsocial male	Loneliness	1	9	-0.0403221	nonsocial	male
1092	nonsocial male	Loneliness	2	9	-0.0368882	nonsocial	male
1093	nonsocial male	Loneliness	3	9	-0.0283886	nonsocial	male
1094	nonsocial male	Loneliness	4	9	-0.0121682	nonsocial	male
1095	social male	Loneliness	0	9	-0.0393902	social	male
1096	social male	Loneliness	1	9	-0.040348	social	male
1097	social male	Loneliness	2	9	-0.0285057	social	male
1098	social male	Loneliness	3	9	-0.0659849	social	male
1099	social male	Loneliness	4	9	-0.0117479	social	male
1100	nonsocial female	Living alone	0	9	0.0522995	nonsocial	female
1101	nonsocial female	Living alone	1	9	0.0502207	nonsocial	female
1102	nonsocial female	Living alone	2	9	0.0520391	nonsocial	female
1103	nonsocial female	Living alone	3	9	0.0516298	nonsocial	female
1104	nonsocial female	Living alone	4	9	0.065721	nonsocial	female
1105	social female	Living alone	0	9	-0.000181219	social	female
1106	social female	Living alone	1	9	0.00387519	social	female
1107	social female	Living alone	2	9	-0.00583752	social	female
1108	social female	Living alone	3	9	0.00130816	social	female
1109	social female	Living alone	4	9	0.0120882	social	female
1110	nonsocial male	Living alone	0	9	-0.0675796	nonsocial	male
1111	nonsocial male	Living alone	1	9	-0.0467939	nonsocial	male
1112	nonsocial male	Living alone	2	9	-0.0507279	nonsocial	male
1113	nonsocial male	Living alone	3	9	-0.0705387	nonsocial	male
1114	nonsocial male	Living alone	4	9	-0.0724861	nonsocial	male
1115	social male	Living alone	0	9	0.0154613	social	male
1116	social male	Living alone	1	9	-0.00730192	social	male
1117	social male	Living alone	2	9	0.00452629	social	male
1118	social male	Living alone	3	9	0.0176007	social	male
1119	social male	Living alone	4	9	-0.00532301	social	male
1120	nonsocial female	Social job	0	9	0.0469021	nonsocial	female
1121	nonsocial female	Social job	1	9	0.0423458	nonsocial	female
1122	nonsocial female	Social job	2	9	0.0391522	nonsocial	female
1123	nonsocial female	Social job	3	9	0.0374988	nonsocial	female
1124	nonsocial female	Social job	4	9	0.0476041	nonsocial	female
1125	social female	Social job	0	9	0.0203438	social	female
1126	social female	Social job	1	9	0.0120053	social	female
1127	social female	Social job	2	9	0.0290358	social	female
1128	social female	Social job	3	9	0.0386372	social	female
1129	social female	Social job	4	9	0.0306447	social	female
1130	nonsocial male	Social job	0	9	-0.0356689	nonsocial	male
1131	nonsocial male	Social job	1	9	-0.0318432	nonsocial	male
1132	nonsocial male	Social job	2	9	-0.0373442	nonsocial	male
1133	nonsocial male	Social job	3	9	-0.0433085	nonsocial	male
1134	nonsocial male	Social job	4	9	-0.0359264	nonsocial	male
1135	social male	Social job	0	9	-0.031577	social	male
1136	social male	Social job	1	9	-0.022508	social	male
1137	social male	Social job	2	9	-0.0308437	social	male
1138	social male	Social job	3	9	-0.0328275	social	male
1139	social male	Social job	4	9	-0.0423225	social	male
1140	nonsocial female	Friendship satisfaction	0	9	0.0540942	nonsocial	female
1141	nonsocial female	Friendship satisfaction	1	9	0.0648973	nonsocial	female
1142	nonsocial female	Friendship satisfaction	2	9	0.0556739	nonsocial	female
1143	nonsocial female	Friendship satisfaction	3	9	0.0705942	nonsocial	female
1144	nonsocial female	Friendship satisfaction	4	9	0.057191	nonsocial	female
1145	social female	Friendship satisfaction	0	9	0.0387332	social	female
1146	social female	Friendship satisfaction	1	9	0.0373635	social	female
1147	social female	Friendship satisfaction	2	9	0.0359081	social	female
1148	social female	Friendship satisfaction	3	9	0.0405919	social	female
1149	social female	Friendship satisfaction	4	9	0.0356429	social	female
1150	nonsocial male	Friendship satisfaction	0	9	-0.0476057	nonsocial	male
1151	nonsocial male	Friendship satisfaction	1	9	-0.0486713	nonsocial	male
1152	nonsocial male	Friendship satisfaction	2	9	-0.0349097	nonsocial	male
1153	nonsocial male	Friendship satisfaction	3	9	-0.0421316	nonsocial	male
1154	nonsocial male	Friendship satisfaction	4	9	-0.0437536	nonsocial	male
1155	social male	Friendship satisfaction	0	9	-0.0452217	social	male
1156	social male	Friendship satisfaction	1	9	-0.0535895	social	male
1157	social male	Friendship satisfaction	2	9	-0.0566723	social	male
1158	social male	Friendship satisfaction	3	9	-0.0690544	social	male
1159	social male	Friendship satisfaction	4	9	-0.0490803	social	male
1160	nonsocial female	Romantic partners	0	9	0.00647825	nonsocial	female
1161	nonsocial female	Romantic partners	1	9	0.00368417	nonsocial	female
1162	nonsocial female	Romantic partners	2	9	0.0114441	nonsocial	female
1163	nonsocial female	Romantic partners	3	9	0.0160337	nonsocial	female
1164	nonsocial female	Romantic partners	4	9	0.0157793	nonsocial	female
1165	social female	Romantic partners	0	9	0.0367302	social	female
1166	social female	Romantic partners	1	9	0.0217959	social	female
1167	social female	Romantic partners	2	9	0.0332809	social	female
1168	social female	Romantic partners	3	9	0.0340333	social	female
1169	social female	Romantic partners	4	9	0.0364181	social	female
1170	nonsocial male	Romantic partners	0	9	-0.0316761	nonsocial	male
1171	nonsocial male	Romantic partners	1	9	-0.0229809	nonsocial	male
1172	nonsocial male	Romantic partners	2	9	-0.0360494	nonsocial	male
1173	nonsocial male	Romantic partners	3	9	-0.039728	nonsocial	male
1174	nonsocial male	Romantic partners	4	9	-0.0290649	nonsocial	male
1175	social male	Romantic partners	0	9	-0.0115323	social	male
1176	social male	Romantic partners	1	9	-0.0024992	social	male
1177	social male	Romantic partners	2	9	-0.00867565	social	male
1178	social male	Romantic partners	3	9	-0.0103389	social	male
1179	social male	Romantic partners	4	9	-0.0231325	social	male
1180	nonsocial female	Social support	0	9	0.0182245	nonsocial	female
1181	nonsocial female	Social support	1	9	0.0192358	nonsocial	female
1182	nonsocial female	Social support	2	9	0.0227648	nonsocial	female
1183	nonsocial female	Social support	3	9	0.011885	nonsocial	female
1184	nonsocial female	Social support	4	9	0.00669145	nonsocial	female
1185	social female	Social support	0	9	0.0733172	social	female
1186	social female	Social support	1	9	0.0673216	social	female
1187	social female	Social support	2	9	0.0700524	social	female
1188	social female	Social support	3	9	0.0814579	social	female
1189	social female	Social support	4	9	0.0717368	social	female
1190	nonsocial male	Social support	0	9	-0.0519127	nonsocial	male
1191	nonsocial male	Social support	1	9	-0.0597001	nonsocial	male
1192	nonsocial male	Social support	2	9	-0.063984	nonsocial	male
1193	nonsocial male	Social support	3	9	-0.0613278	nonsocial	male
1194	nonsocial male	Social support	4	9	-0.0485583	nonsocial	male
1195	social male	Social support	0	9	-0.0396291	social	male
1196	social male	Social support	1	9	-0.0268572	social	male
1197	social male	Social support	2	9	-0.0288333	social	male
1198	social male	Social support	3	9	-0.032015	social	male
1199	social male	Social support	4	9	-0.02987	social	male
1200	nonsocial female	Loneliness	0	10	-0.000754354	nonsocial	female
1201	nonsocial female	Loneliness	1	10	0.0202129	nonsocial	female
1202	nonsocial female	Loneliness	2	10	0.00754277	nonsocial	female
1203	nonsocial female	Loneliness	3	10	0.00748206	nonsocial	female
1204	nonsocial female	Loneliness	4	10	0.00106731	nonsocial	female
1205	social female	Loneliness	0	10	-0.0193319	social	female
1206	social female	Loneliness	1	10	-0.0297937	social	female
1207	social female	Loneliness	2	10	-0.0323365	social	female
1208	social female	Loneliness	3	10	-0.0280143	social	female
1209	social female	Loneliness	4	10	-0.014339	social	female
1210	nonsocial male	Loneliness	0	10	-0.0115666	nonsocial	male
1211	nonsocial male	Loneliness	1	10	-0.00994387	nonsocial	male
1212	nonsocial male	Loneliness	2	10	-0.0150731	nonsocial	male
1213	nonsocial male	Loneliness	3	10	-0.0106931	nonsocial	male
1214	nonsocial male	Loneliness	4	10	-0.0160156	nonsocial	male
1215	social male	Loneliness	0	10	0.0316529	social	male
1216	social male	Loneliness	1	10	0.0195246	social	male
1217	social male	Loneliness	2	10	0.0398668	social	male
1218	social male	Loneliness	3	10	0.0312253	social	male
1219	social male	Loneliness	4	10	0.0292873	social	male
1220	nonsocial female	Living alone	0	10	-0.00698518	nonsocial	female
1221	nonsocial female	Living alone	1	10	-0.0165601	nonsocial	female
1222	nonsocial female	Living alone	2	10	0.000141503	nonsocial	female
1223	nonsocial female	Living alone	3	10	-0.0127649	nonsocial	female
1224	nonsocial female	Living alone	4	10	-0.0199879	nonsocial	female
1225	social female	Living alone	0	10	-0.022678	social	female
1226	social female	Living alone	1	10	-0.0206406	social	female
1227	social female	Living alone	2	10	-0.00806267	social	female
1228	social female	Living alone	3	10	-0.0164742	social	female
1229	social female	Living alone	4	10	-0.0154346	social	female
1230	nonsocial male	Living alone	0	10	-0.00492053	nonsocial	male
1231	nonsocial male	Living alone	1	10	-0.0133828	nonsocial	male
1232	nonsocial male	Living alone	2	10	-0.0081143	nonsocial	male
1233	nonsocial male	Living alone	3	10	0.000414848	nonsocial	male
1234	nonsocial male	Living alone	4	10	-0.00904192	nonsocial	male
1235	social male	Living alone	0	10	0.0345837	social	male
1236	social male	Living alone	1	10	0.0505834	social	male
1237	social male	Living alone	2	10	0.0160355	social	male
1238	social male	Living alone	3	10	0.0288243	social	male
1239	social male	Living alone	4	10	0.0444645	social	male
1240	nonsocial female	Social job	0	10	-0.0229627	nonsocial	female
1241	nonsocial female	Social job	1	10	-0.0219432	nonsocial	female
1242	nonsocial female	Social job	2	10	-0.0160384	nonsocial	female
1243	nonsocial female	Social job	3	10	-0.0155316	nonsocial	female
1244	nonsocial female	Social job	4	10	-0.0239665	nonsocial	female
1245	social female	Social job	0	10	-0.0402643	social	female
1246	social female	Social job	1	10	-0.0348234	social	female
1247	social female	Social job	2	10	-0.0239195	social	female
1248	social female	Social job	3	10	-0.0231962	social	female
1249	social female	Social job	4	10	-0.0231129	social	female
1250	nonsocial male	Social job	0	10	0.0217526	nonsocial	male
1251	nonsocial male	Social job	1	10	0.0153644	nonsocial	male
1252	nonsocial male	Social job	2	10	0.0104993	nonsocial	male
1253	nonsocial male	Social job	3	10	0.00447861	nonsocial	male
1254	nonsocial male	Social job	4	10	0.0199149	nonsocial	male
1255	social male	Social job	0	10	0.0414745	social	male
1256	social male	Social job	1	10	0.0414022	social	male
1257	social male	Social job	2	10	0.0294586	social	male
1258	social male	Social job	3	10	0.0342493	social	male
1259	social male	Social job	4	10	0.0271646	social	male
1260	nonsocial female	Friendship satisfaction	0	10	-0.0122648	nonsocial	female
1261	nonsocial female	Friendship satisfaction	1	10	-0.00958644	nonsocial	female
1262	nonsocial female	Friendship satisfaction	2	10	-0.0157853	nonsocial	female
1263	nonsocial female	Friendship satisfaction	3	10	-0.0211416	nonsocial	female
1264	nonsocial female	Friendship satisfaction	4	10	-0.0229706	nonsocial	female
1265	social female	Friendship satisfaction	0	10	-0.040224	social	female
1266	social female	Friendship satisfaction	1	10	-0.0367579	social	female
1267	social female	Friendship satisfaction	2	10	-0.0295589	social	female
1268	social female	Friendship satisfaction	3	10	-0.030701	social	female
1269	social female	Friendship satisfaction	4	10	-0.0395381	social	female
1270	nonsocial male	Friendship satisfaction	0	10	0.0385849	nonsocial	male
1271	nonsocial male	Friendship satisfaction	1	10	0.0230955	nonsocial	male
1272	nonsocial male	Friendship satisfaction	2	10	0.0334331	nonsocial	male
1273	nonsocial male	Friendship satisfaction	3	10	0.0357274	nonsocial	male
1274	nonsocial male	Friendship satisfaction	4	10	0.0391975	nonsocial	male
1275	social male	Friendship satisfaction	0	10	0.0139039	social	male
1276	social male	Friendship satisfaction	1	10	0.0232489	social	male
1277	social male	Friendship satisfaction	2	10	0.0119111	social	male
1278	social male	Friendship satisfaction	3	10	0.0161152	social	male
1279	social male	Friendship satisfaction	4	10	0.0233112	social	male
1280	nonsocial female	Romantic partners	0	10	-0.018742	nonsocial	female
1281	nonsocial female	Romantic partners	1	10	-0.0172462	nonsocial	female
1282	nonsocial female	Romantic partners	2	10	-0.0214461	nonsocial	female
1283	nonsocial female	Romantic partners	3	10	0.000720623	nonsocial	female
1284	nonsocial female	Romantic partners	4	10	-0.0109439	nonsocial	female
1285	social female	Romantic partners	0	10	-0.0196763	social	female
1286	social female	Romantic partners	1	10	-0.0414812	social	female
1287	social female	Romantic partners	2	10	-0.0307883	social	female
1288	social female	Romantic partners	3	10	-0.0384441	social	female
1289	social female	Romantic partners	4	10	-0.033275	social	female
1290	nonsocial male	Romantic partners	0	10	0.0198205	nonsocial	male
1291	nonsocial male	Romantic partners	1	10	0.0325017	nonsocial	male
1292	nonsocial male	Romantic partners	2	10	0.039806	nonsocial	male
1293	nonsocial male	Romantic partners	3	10	0.0201449	nonsocial	male
1294	nonsocial male	Romantic partners	4	10	0.0309795	nonsocial	male
1295	social male	Romantic partners	0	10	0.0185978	social	male
1296	social male	Romantic partners	1	10	0.0262257	social	male
1297	social male	Romantic partners	2	10	0.0124285	social	male
1298	social male	Romantic partners	3	10	0.0175786	social	male
1299	social male	Romantic partners	4	10	0.0132394	social	male
1300	nonsocial female	Social support	0	10	-0.0182804	nonsocial	female
1301	nonsocial female	Social support	1	10	-0.0318626	nonsocial	female
1302	nonsocial female	Social support	2	10	-0.014227	nonsocial	female
1303	nonsocial female	Social support	3	10	-0.019571	nonsocial	female
1304	nonsocial female	Social support	4	10	-0.0177311	nonsocial	female
1305	social female	Social support	0	10	-0.0255573	social	female
1306	social female	Social support	1	10	-0.0083982	social	female
1307	social female	Social support	2	10	-0.0261188	social	female
1308	social female	Social support	3	10	-0.0223422	social	female
1309	social female	Social support	4	10	-0.0217709	social	female
1310	nonsocial male	Social support	0	10	0.00664164	nonsocial	male
1311	nonsocial male	Social support	1	10	-0.0018611	nonsocial	male
1312	nonsocial male	Social support	2	10	-0.000776234	nonsocial	male
1313	nonsocial male	Social support	3	10	0.00959128	nonsocial	male
1314	nonsocial male	Social support	4	10	-0.00674107	nonsocial	male
1315	social male	Social support	0	10	0.037196	social	male
1316	social male	Social support	1	10	0.0421219	social	male
1317	social male	Social support	2	10	0.041122	social	male
1318	social male	Social support	3	10	0.0323219	social	male
1319	social male	Social support	4	10	0.046243	social	male
1320	nonsocial female	Loneliness	0	11	0.0320038	nonsocial	female
1321	nonsocial female	Loneliness	1	11	-0.00584047	nonsocial	female
1322	nonsocial female	Loneliness	2	11	0.00676388	nonsocial	female
1323	nonsocial female	Loneliness	3	11	0.00328459	nonsocial	female
1324	nonsocial female	Loneliness	4	11	0.010739	nonsocial	female
1325	social female	Loneliness	0	11	-0.00108041	social	female
1326	social female	Loneliness	1	11	0.014042	social	female
1327	social female	Loneliness	2	11	-0.0158552	social	female
1328	social female	Loneliness	3	11	0.0025065	social	female
1329	social female	Loneliness	4	11	-0.00669801	social	female
1330	nonsocial male	Loneliness	0	11	-0.0172658	nonsocial	male
1331	nonsocial male	Loneliness	1	11	0.00493529	nonsocial	male
1332	nonsocial male	Loneliness	2	11	-0.00322346	nonsocial	male
1333	nonsocial male	Loneliness	3	11	0.00650006	nonsocial	male
1334	nonsocial male	Loneliness	4	11	-0.00446313	nonsocial	male
1335	social male	Loneliness	0	11	-0.0136576	social	male
1336	social male	Loneliness	1	11	-0.0131368	social	male
1337	social male	Loneliness	2	11	0.0123148	social	male
1338	social male	Loneliness	3	11	-0.0122911	social	male
1339	social male	Loneliness	4	11	0.000422174	social	male
1340	nonsocial female	Living alone	0	11	0.0189533	nonsocial	female
1341	nonsocial female	Living alone	1	11	0.0297725	nonsocial	female
1342	nonsocial female	Living alone	2	11	0.00999661	nonsocial	female
1343	nonsocial female	Living alone	3	11	0.0279753	nonsocial	female
1344	nonsocial female	Living alone	4	11	0.0129864	nonsocial	female
1345	social female	Living alone	0	11	0.0259761	social	female
1346	social female	Living alone	1	11	0.0162517	social	female
1347	social female	Living alone	2	11	0.00343453	social	female
1348	social female	Living alone	3	11	0.0287169	social	female
1349	social female	Living alone	4	11	0.0263141	social	female
1350	nonsocial male	Living alone	0	11	-0.0357667	nonsocial	male
1351	nonsocial male	Living alone	1	11	-0.0280108	nonsocial	male
1352	nonsocial male	Living alone	2	11	-0.00380991	nonsocial	male
1353	nonsocial male	Living alone	3	11	-0.0293777	nonsocial	male
1354	nonsocial male	Living alone	4	11	-0.0422145	nonsocial	male
1355	social male	Living alone	0	11	-0.00916264	social	male
1356	social male	Living alone	1	11	-0.0180134	social	male
1357	social male	Living alone	2	11	-0.00962123	social	male
1358	social male	Living alone	3	11	-0.0273145	social	male
1359	social male	Living alone	4	11	0.00291395	social	male
1360	nonsocial female	Social job	0	11	-0.0284742	nonsocial	female
1361	nonsocial female	Social job	1	11	-0.0136648	nonsocial	female
1362	nonsocial female	Social job	2	11	-0.0272257	nonsocial	female
1363	nonsocial female	Social job	3	11	-0.0120924	nonsocial	female
1364	nonsocial female	Social job	4	11	-0.0117398	nonsocial	female
1365	social female	Social job	0	11	0.0090281	social	female
1366	social female	Social job	1	11	0.000745191	social	female
1367	social female	Social job	2	11	0.00945947	social	female
1368	social female	Social job	3	11	0.00869327	social	female
1369	social female	Social job	4	11	0.00344985	social	female
1370	nonsocial male	Social job	0	11	0.0202862	nonsocial	male
1371	nonsocial male	Social job	1	11	0.0150663	nonsocial	male
1372	nonsocial male	Social job	2	11	0.0128678	nonsocial	male
1373	nonsocial male	Social job	3	11	0.00714832	nonsocial	male
1374	nonsocial male	Social job	4	11	0.000798319	nonsocial	male
1375	social male	Social job	0	11	-0.000840139	social	male
1376	social male	Social job	1	11	-0.00214664	social	male
1377	social male	Social job	2	11	0.00489841	social	male
1378	social male	Social job	3	11	-0.00374921	social	male
1379	social male	Social job	4	11	0.00749161	social	male
1380	nonsocial female	Friendship satisfaction	0	11	-0.00449921	nonsocial	female
1381	nonsocial female	Friendship satisfaction	1	11	-0.0104919	nonsocial	female
1382	nonsocial female	Friendship satisfaction	2	11	-0.0054771	nonsocial	female
1383	nonsocial female	Friendship satisfaction	3	11	-0.0042855	nonsocial	female
1384	nonsocial female	Friendship satisfaction	4	11	-0.0149775	nonsocial	female
1385	social female	Friendship satisfaction	0	11	0.00846324	social	female
1386	social female	Friendship satisfaction	1	11	0.00395938	social	female
1387	social female	Friendship satisfaction	2	11	0.00528102	social	female
1388	social female	Friendship satisfaction	3	11	0.0129973	social	female
1389	social female	Friendship satisfaction	4	11	0.013627	social	female
1390	nonsocial male	Friendship satisfaction	0	11	-0.0124078	nonsocial	male
1391	nonsocial male	Friendship satisfaction	1	11	0.00537724	nonsocial	male
1392	nonsocial male	Friendship satisfaction	2	11	-0.00171016	nonsocial	male
1393	nonsocial male	Friendship satisfaction	3	11	-0.0104085	nonsocial	male
1394	nonsocial male	Friendship satisfaction	4	11	-0.00640615	nonsocial	male
1395	social male	Friendship satisfaction	0	11	0.00844376	social	male
1396	social male	Friendship satisfaction	1	11	0.00115532	social	male
1397	social male	Friendship satisfaction	2	11	0.00190624	social	male
1398	social male	Friendship satisfaction	3	11	0.00169674	social	male
1399	social male	Friendship satisfaction	4	11	0.00775664	social	male
1400	nonsocial female	Romantic partners	0	11	-0.00789965	nonsocial	female
1401	nonsocial female	Romantic partners	1	11	-0.0050112	nonsocial	female
1402	nonsocial female	Romantic partners	2	11	0.00712914	nonsocial	female
1403	nonsocial female	Romantic partners	3	11	-0.0114567	nonsocial	female
1404	nonsocial female	Romantic partners	4	11	-0.0262284	nonsocial	female
1405	social female	Romantic partners	0	11	-0.0171676	social	female
1406	social female	Romantic partners	1	11	-0.0130561	social	female
1407	social female	Romantic partners	2	11	-0.0120911	social	female
1408	social female	Romantic partners	3	11	-0.0128862	social	female
1409	social female	Romantic partners	4	11	0.0135468	social	female
1410	nonsocial male	Romantic partners	0	11	0.00928273	nonsocial	male
1411	nonsocial male	Romantic partners	1	11	0.00675271	nonsocial	male
1412	nonsocial male	Romantic partners	2	11	-0.00128528	nonsocial	male
1413	nonsocial male	Romantic partners	3	11	0.00733839	nonsocial	male
1414	nonsocial male	Romantic partners	4	11	-0.00465871	nonsocial	male
1415	social male	Romantic partners	0	11	0.0157845	social	male
1416	social male	Romantic partners	1	11	0.0113146	social	male
1417	social male	Romantic partners	2	11	0.00624725	social	male
1418	social male	Romantic partners	3	11	0.0170045	social	male
1419	social male	Romantic partners	4	11	0.0173403	social	male
1420	nonsocial female	Social support	0	11	-0.0266011	nonsocial	female
1421	nonsocial female	Social support	1	11	-0.0206591	nonsocial	female
1422	nonsocial female	Social support	2	11	-0.0259406	nonsocial	female
1423	nonsocial female	Social support	3	11	-0.0452851	nonsocial	female
1424	nonsocial female	Social support	4	11	-0.0363001	nonsocial	female
1425	social female	Social support	0	11	0.0431371	social	female
1426	social female	Social support	1	11	0.0327376	social	female
1427	social female	Social support	2	11	0.0389932	social	female
1428	social female	Social support	3	11	0.0422192	social	female
1429	social female	Social support	4	11	0.0347906	social	female
1430	nonsocial male	Social support	0	11	-0.023298	nonsocial	male
1431	nonsocial male	Social support	1	11	-0.0156833	nonsocial	male
1432	nonsocial male	Social support	2	11	-0.0165875	nonsocial	male
1433	nonsocial male	Social support	3	11	-0.0170385	nonsocial	male
1434	nonsocial male	Social support	4	11	-0.00183402	nonsocial	male
1435	social male	Social support	0	11	0.00676208	social	male
1436	social male	Social support	1	11	0.0036048	social	male
1437	social male	Social support	2	11	0.0035349	social	male
1438	social male	Social support	3	11	0.0201044	social	male
1439	social male	Social support	4	11	0.00334356	social	male
1440	nonsocial female	Loneliness	0	12	0.0436349	nonsocial	female
1441	nonsocial female	Loneliness	1	12	0.0312524	nonsocial	female
1442	nonsocial female	Loneliness	2	12	0.040765	nonsocial	female
1443	nonsocial female	Loneliness	3	12	0.0408941	nonsocial	female
1444	nonsocial female	Loneliness	4	12	0.0326241	nonsocial	female
1445	social female	Loneliness	0	12	0.0450414	social	female
1446	social female	Loneliness	1	12	0.0602321	social	female
1447	social female	Loneliness	2	12	0.0548416	social	female
1448	social female	Loneliness	3	12	0.0705422	social	female
1449	social female	Loneliness	4	12	0.0347495	social	female
1450	nonsocial male	Loneliness	0	12	-0.0970674	nonsocial	male
1451	nonsocial male	Loneliness	1	12	-0.10386	nonsocial	male
1452	nonsocial male	Loneliness	2	12	-0.0985909	nonsocial	male
1453	nonsocial male	Loneliness	3	12	-0.100042	nonsocial	male
1454	nonsocial male	Loneliness	4	12	-0.0746308	nonsocial	male
1455	social male	Loneliness	0	12	0.00839109	social	male
1456	social male	Loneliness	1	12	0.0123754	social	male
1457	social male	Loneliness	2	12	0.00298424	social	male
1458	social male	Loneliness	3	12	-0.0113945	social	male
1459	social male	Loneliness	4	12	0.0072572	social	male
1460	nonsocial female	Living alone	0	12	0.0107149	nonsocial	female
1461	nonsocial female	Living alone	1	12	0.014096	nonsocial	female
1462	nonsocial female	Living alone	2	12	-0.0162025	nonsocial	female
1463	nonsocial female	Living alone	3	12	-0.0024395	nonsocial	female
1464	nonsocial female	Living alone	4	12	0.0111178	nonsocial	female
1465	social female	Living alone	0	12	0.0401325	social	female
1466	social female	Living alone	1	12	0.0267038	social	female
1467	social female	Living alone	2	12	0.0323986	social	female
1468	social female	Living alone	3	12	0.0377197	social	female
1469	social female	Living alone	4	12	0.0271921	social	female
1470	nonsocial male	Living alone	0	12	-0.0289699	nonsocial	male
1471	nonsocial male	Living alone	1	12	-0.0242963	nonsocial	male
1472	nonsocial male	Living alone	2	12	-0.00841612	nonsocial	male
1473	nonsocial male	Living alone	3	12	-0.0241367	nonsocial	male
1474	nonsocial male	Living alone	4	12	-0.0181513	nonsocial	male
1475	social male	Living alone	0	12	-0.0218776	social	male
1476	social male	Living alone	1	12	-0.0165035	social	male
1477	social male	Living alone	2	12	-0.00777993	social	male
1478	social male	Living alone	3	12	-0.0111434	social	male
1479	social male	Living alone	4	12	-0.0201586	social	male
1480	nonsocial female	Social job	0	12	0.0265797	nonsocial	female
1481	nonsocial female	Social job	1	12	0.0303222	nonsocial	female
1482	nonsocial female	Social job	2	12	-0.00143468	nonsocial	female
1483	nonsocial female	Social job	3	12	0.0110342	nonsocial	female
1484	nonsocial female	Social job	4	12	0.00948153	nonsocial	female
1485	social female	Social job	0	12	0.0197582	social	female
1486	social female	Social job	1	12	0.0114361	social	female
1487	social female	Social job	2	12	0.0181197	social	female
1488	social female	Social job	3	12	0.0170619	social	female
1489	social female	Social job	4	12	0.0205179	social	female
1490	nonsocial male	Social job	0	12	-0.0180808	nonsocial	male
1491	nonsocial male	Social job	1	12	-0.015362	nonsocial	male
1492	nonsocial male	Social job	2	12	-0.0106092	nonsocial	male
1493	nonsocial male	Social job	3	12	-0.00904439	nonsocial	male
1494	nonsocial male	Social job	4	12	-0.0114828	nonsocial	male
1495	social male	Social job	0	12	-0.0282571	social	male
1496	social male	Social job	1	12	-0.0263963	social	male
1497	social male	Social job	2	12	-0.0060758	social	male
1498	social male	Social job	3	12	-0.0190517	social	male
1499	social male	Social job	4	12	-0.0185166	social	male
1500	nonsocial female	Friendship satisfaction	0	12	0.0359076	nonsocial	female
1501	nonsocial female	Friendship satisfaction	1	12	0.0368977	nonsocial	female
1502	nonsocial female	Friendship satisfaction	2	12	0.0234492	nonsocial	female
1503	nonsocial female	Friendship satisfaction	3	12	0.0350214	nonsocial	female
1504	nonsocial female	Friendship satisfaction	4	12	0.0353085	nonsocial	female
1505	social female	Friendship satisfaction	0	12	0.0173585	social	female
1506	social female	Friendship satisfaction	1	12	0.00156069	social	female
1507	social female	Friendship satisfaction	2	12	0.0121885	social	female
1508	social female	Friendship satisfaction	3	12	0.0191382	social	female
1509	social female	Friendship satisfaction	4	12	0.0178362	social	female
1510	nonsocial male	Friendship satisfaction	0	12	-0.0700713	nonsocial	male
1511	nonsocial male	Friendship satisfaction	1	12	-0.0522818	nonsocial	male
1512	nonsocial male	Friendship satisfaction	2	12	-0.0544076	nonsocial	male
1513	nonsocial male	Friendship satisfaction	3	12	-0.0698442	nonsocial	male
1514	nonsocial male	Friendship satisfaction	4	12	-0.0595845	nonsocial	male
1515	social male	Friendship satisfaction	0	12	0.0168052	social	male
1516	social male	Friendship satisfaction	1	12	0.0138234	social	male
1517	social male	Friendship satisfaction	2	12	0.0187699	social	male
1518	social male	Friendship satisfaction	3	12	0.0156846	social	male
1519	social male	Friendship satisfaction	4	12	0.0064398	social	male
1520	nonsocial female	Romantic partners	0	12	-0.00383897	nonsocial	female
1521	nonsocial female	Romantic partners	1	12	0.0126261	nonsocial	female
1522	nonsocial female	Romantic partners	2	12	0.0113316	nonsocial	female
1523	nonsocial female	Romantic partners	3	12	-0.00267546	nonsocial	female
1524	nonsocial female	Romantic partners	4	12	0.0128438	nonsocial	female
1525	social female	Romantic partners	0	12	0.0188759	social	female
1526	social female	Romantic partners	1	12	0.0124284	social	female
1527	social female	Romantic partners	2	12	0.015558	social	female
1528	social female	Romantic partners	3	12	0.0197069	social	female
1529	social female	Romantic partners	4	12	0.0193349	social	female
1530	nonsocial male	Romantic partners	0	12	0.00197175	nonsocial	male
1531	nonsocial male	Romantic partners	1	12	-0.00791529	nonsocial	male
1532	nonsocial male	Romantic partners	2	12	-0.00810971	nonsocial	male
1533	nonsocial male	Romantic partners	3	12	-0.00426291	nonsocial	male
1534	nonsocial male	Romantic partners	4	12	-0.00909955	nonsocial	male
1535	social male	Romantic partners	0	12	-0.0170086	social	male
1536	social male	Romantic partners	1	12	-0.0171393	social	male
1537	social male	Romantic partners	2	12	-0.0187799	social	male
1538	social male	Romantic partners	3	12	-0.0127685	social	male
1539	social male	Romantic partners	4	12	-0.0230791	social	male
1540	nonsocial female	Social support	0	12	0.0138741	nonsocial	female
1541	nonsocial female	Social support	1	12	0.0259158	nonsocial	female
1542	nonsocial female	Social support	2	12	0.016302	nonsocial	female
1543	nonsocial female	Social support	3	12	0.0142455	nonsocial	female
1544	nonsocial female	Social support	4	12	-0.00171829	nonsocial	female
1545	social female	Social support	0	12	0.0333201	social	female
1546	social female	Social support	1	12	0.0231033	social	female
1547	social female	Social support	2	12	0.0389682	social	female
1548	social female	Social support	3	12	0.032433	social	female
1549	social female	Social support	4	12	0.023815	social	female
1550	nonsocial male	Social support	0	12	-0.0401967	nonsocial	male
1551	nonsocial male	Social support	1	12	-0.034316	nonsocial	male
1552	nonsocial male	Social support	2	12	-0.0383917	nonsocial	male
1553	nonsocial male	Social support	3	12	-0.0359778	nonsocial	male
1554	nonsocial male	Social support	4	12	-0.0274619	nonsocial	male
1555	social male	Social support	0	12	-0.00699757	social	male
1556	social male	Social support	1	12	-0.0147032	social	male
1557	social male	Social support	2	12	-0.0168786	social	male
1558	social male	Social support	3	12	-0.0107008	social	male
1559	social male	Social support	4	12	0.00536519	social	male
1560	nonsocial female	Loneliness	0	13	0.00233476	nonsocial	female
1561	nonsocial female	Loneliness	1	13	-0.00199907	nonsocial	female
1562	nonsocial female	Loneliness	2	13	0.0106372	nonsocial	female
1563	nonsocial female	Loneliness	3	13	0.0149983	nonsocial	female
1564	nonsocial female	Loneliness	4	13	0.0156836	nonsocial	female
1565	social female	Loneliness	0	13	0.000710905	social	female
1566	social female	Loneliness	1	13	0.0144216	social	female
1567	social female	Loneliness	2	13	-0.000884459	social	female
1568	social female	Loneliness	3	13	-0.00105907	social	female
1569	social female	Loneliness	4	13	-0.014681	social	female
1570	nonsocial male	Loneliness	0	13	-0.0344131	nonsocial	male
1571	nonsocial male	Loneliness	1	13	-0.0364738	nonsocial	male
1572	nonsocial male	Loneliness	2	13	-0.0263893	nonsocial	male
1573	nonsocial male	Loneliness	3	13	-0.026823	nonsocial	male
1574	nonsocial male	Loneliness	4	13	-0.0202113	nonsocial	male
1575	social male	Loneliness	0	13	0.0313675	social	male
1576	social male	Loneliness	1	13	0.0240513	social	male
1577	social male	Loneliness	2	13	0.0166366	social	male
1578	social male	Loneliness	3	13	0.0128838	social	male
1579	social male	Loneliness	4	13	0.0192087	social	male
1580	nonsocial female	Living alone	0	13	0.0414772	nonsocial	female
1581	nonsocial female	Living alone	1	13	0.0389842	nonsocial	female
1582	nonsocial female	Living alone	2	13	0.0172295	nonsocial	female
1583	nonsocial female	Living alone	3	13	0.0426611	nonsocial	female
1584	nonsocial female	Living alone	4	13	0.0503188	nonsocial	female
1585	social female	Living alone	0	13	-0.0352842	social	female
1586	social female	Living alone	1	13	-0.00600954	social	female
1587	social female	Living alone	2	13	-0.0246044	social	female
1588	social female	Living alone	3	13	-0.028811	social	female
1589	social female	Living alone	4	13	-0.0252747	social	female
1590	nonsocial male	Living alone	0	13	-0.0205515	nonsocial	male
1591	nonsocial male	Living alone	1	13	-0.0225176	nonsocial	male
1592	nonsocial male	Living alone	2	13	-0.000536731	nonsocial	male
1593	nonsocial male	Living alone	3	13	-0.00861151	nonsocial	male
1594	nonsocial male	Living alone	4	13	-0.0105456	nonsocial	male
1595	social male	Living alone	0	13	0.0143585	social	male
1596	social male	Living alone	1	13	-0.010457	social	male
1597	social male	Living alone	2	13	0.00791163	social	male
1598	social male	Living alone	3	13	-0.0052386	social	male
1599	social male	Living alone	4	13	-0.0144985	social	male
1600	nonsocial female	Social job	0	13	0.0303949	nonsocial	female
1601	nonsocial female	Social job	1	13	0.0251298	nonsocial	female
1602	nonsocial female	Social job	2	13	0.0208364	nonsocial	female
1603	nonsocial female	Social job	3	13	0.0378865	nonsocial	female
1604	nonsocial female	Social job	4	13	0.0398958	nonsocial	female
1605	social female	Social job	0	13	-0.0162829	social	female
1606	social female	Social job	1	13	-0.0352517	social	female
1607	social female	Social job	2	13	-0.0295308	social	female
1608	social female	Social job	3	13	-0.0257513	social	female
1609	social female	Social job	4	13	-0.0230546	social	female
1610	nonsocial male	Social job	0	13	-0.0102939	nonsocial	male
1611	nonsocial male	Social job	1	13	-0.00665231	nonsocial	male
1612	nonsocial male	Social job	2	13	0.0101227	nonsocial	male
1613	nonsocial male	Social job	3	13	-0.00873954	nonsocial	male
1614	nonsocial male	Social job	4	13	-0.00545563	nonsocial	male
1615	social male	Social job	0	13	-0.0038181	social	male
1616	social male	Social job	1	13	0.0167742	social	male
1617	social male	Social job	2	13	-0.00142832	social	male
1618	social male	Social job	3	13	-0.00339567	social	male
1619	social male	Social job	4	13	-0.0113856	social	male
1620	nonsocial female	Friendship satisfaction	0	13	0.0320823	nonsocial	female
1621	nonsocial female	Friendship satisfaction	1	13	0.0286454	nonsocial	female
1622	nonsocial female	Friendship satisfaction	2	13	0.0241012	nonsocial	female
1623	nonsocial female	Friendship satisfaction	3	13	0.0165866	nonsocial	female
1624	nonsocial female	Friendship satisfaction	4	13	0.0497598	nonsocial	female
1625	social female	Friendship satisfaction	0	13	-0.0114012	social	female
1626	social female	Friendship satisfaction	1	13	-0.00562852	social	female
1627	social female	Friendship satisfaction	2	13	-0.0107328	social	female
1628	social female	Friendship satisfaction	3	13	-0.0039086	social	female
1629	social female	Friendship satisfaction	4	13	-0.00970703	social	female
1630	nonsocial male	Friendship satisfaction	0	13	-0.00756005	nonsocial	male
1631	nonsocial male	Friendship satisfaction	1	13	-0.00294645	nonsocial	male
1632	nonsocial male	Friendship satisfaction	2	13	-0.0158199	nonsocial	male
1633	nonsocial male	Friendship satisfaction	3	13	-0.00119879	nonsocial	male
1634	nonsocial male	Friendship satisfaction	4	13	-0.00304394	nonsocial	male
1635	social male	Friendship satisfaction	0	13	-0.013121	social	male
1636	social male	Friendship satisfaction	1	13	-0.0200704	social	male
1637	social male	Friendship satisfaction	2	13	0.00245148	social	male
1638	social male	Friendship satisfaction	3	13	-0.0114792	social	male
1639	social male	Friendship satisfaction	4	13	-0.0370088	social	male
1640	nonsocial female	Romantic partners	0	13	0.00867483	nonsocial	female
1641	nonsocial female	Romantic partners	1	13	-0.000566889	nonsocial	female
1642	nonsocial female	Romantic partners	2	13	0.00950507	nonsocial	female
1643	nonsocial female	Romantic partners	3	13	-0.00254735	nonsocial	female
1644	nonsocial female	Romantic partners	4	13	0.00512258	nonsocial	female
1645	social female	Romantic partners	0	13	-0.0183294	social	female
1646	social female	Romantic partners	1	13	-0.0164738	social	female
1647	social female	Romantic partners	2	13	-0.0154915	social	female
1648	social female	Romantic partners	3	13	-0.0207695	social	female
1649	social female	Romantic partners	4	13	-0.0172351	social	female
1650	nonsocial male	Romantic partners	0	13	-0.0101005	nonsocial	male
1651	nonsocial male	Romantic partners	1	13	-0.00667423	nonsocial	male
1652	nonsocial male	Romantic partners	2	13	-0.00916821	nonsocial	male
1653	nonsocial male	Romantic partners	3	13	0.00957309	nonsocial	male
1654	nonsocial male	Romantic partners	4	13	0.0021672	nonsocial	male
1655	social male	Romantic partners	0	13	0.0197551	social	male
1656	social male	Romantic partners	1	13	0.0237149	social	male
1657	social male	Romantic partners	2	13	0.0151547	social	male
1658	social male	Romantic partners	3	13	0.0137437	social	male
1659	social male	Romantic partners	4	13	0.00994533	social	male
1660	nonsocial female	Social support	0	13	0.0234428	nonsocial	female
1661	nonsocial female	Social support	1	13	0.0305701	nonsocial	female
1662	nonsocial female	Social support	2	13	0.0123118	nonsocial	female
1663	nonsocial female	Social support	3	13	0.0189509	nonsocial	female
1664	nonsocial female	Social support	4	13	0.0128237	nonsocial	female
1665	social female	Social support	0	13	-0.00288036	social	female
1666	social female	Social support	1	13	0.00271213	social	female
1667	social female	Social support	2	13	-0.0110713	social	female
1668	social female	Social support	3	13	0.00314702	social	female
1669	social female	Social support	4	13	-0.0102316	social	female
1670	nonsocial male	Social support	0	13	-0.00427806	nonsocial	male
1671	nonsocial male	Social support	1	13	-0.0133639	nonsocial	male
1672	nonsocial male	Social support	2	13	0.0118179	nonsocial	male
1673	nonsocial male	Social support	3	13	-0.00447521	nonsocial	male
1674	nonsocial male	Social support	4	13	0.00843103	nonsocial	male
1675	social male	Social support	0	13	-0.0162843	social	male
1676	social male	Social support	1	13	-0.0199184	social	male
1677	social male	Social support	2	13	-0.0130584	social	male
1678	social male	Social support	3	13	-0.0176227	social	male
1679	social male	Social support	4	13	-0.0110231	social	male
1680	nonsocial female	Loneliness	0	14	0.0298929	nonsocial	female
1681	nonsocial female	Loneliness	1	14	0.0399454	nonsocial	female
1682	nonsocial female	Loneliness	2	14	0.0484672	nonsocial	female
1683	nonsocial female	Loneliness	3	14	0.0656723	nonsocial	female
1684	nonsocial female	Loneliness	4	14	0.0351446	nonsocial	female
1685	social female	Loneliness	0	14	0.0200416	social	female
1686	social female	Loneliness	1	14	-0.0166116	social	female
1687	social female	Loneliness	2	14	0.0130967	social	female
1688	social female	Loneliness	3	14	0.00446981	social	female
1689	social female	Loneliness	4	14	0.00698544	social	female
1690	nonsocial male	Loneliness	0	14	-0.0364082	nonsocial	male
1691	nonsocial male	Loneliness	1	14	-0.0114232	nonsocial	male
1692	nonsocial male	Loneliness	2	14	-0.0165384	nonsocial	male
1693	nonsocial male	Loneliness	3	14	-0.0240707	nonsocial	male
1694	nonsocial male	Loneliness	4	14	-0.0381455	nonsocial	male
1695	social male	Loneliness	0	14	-0.0135263	social	male
1696	social male	Loneliness	1	14	-0.0119106	social	male
1697	social male	Loneliness	2	14	-0.0450255	social	male
1698	social male	Loneliness	3	14	-0.0460713	social	male
1699	social male	Loneliness	4	14	-0.00398454	social	male
1700	nonsocial female	Living alone	0	14	0.0116632	nonsocial	female
1701	nonsocial female	Living alone	1	14	0.0183306	nonsocial	female
1702	nonsocial female	Living alone	2	14	-0.00121104	nonsocial	female
1703	nonsocial female	Living alone	3	14	0.00357975	nonsocial	female
1704	nonsocial female	Living alone	4	14	0.00154997	nonsocial	female
1705	social female	Living alone	0	14	0.00577669	social	female
1706	social female	Living alone	1	14	-0.0198678	social	female
1707	social female	Living alone	2	14	-0.00473487	social	female
1708	social female	Living alone	3	14	0.000471668	social	female
1709	social female	Living alone	4	14	-0.00525038	social	female
1710	nonsocial male	Living alone	0	14	-0.00189393	nonsocial	male
1711	nonsocial male	Living alone	1	14	0.00775376	nonsocial	male
1712	nonsocial male	Living alone	2	14	-0.00137099	nonsocial	male
1713	nonsocial male	Living alone	3	14	-0.0175696	nonsocial	male
1714	nonsocial male	Living alone	4	14	0.00669495	nonsocial	male
1715	social male	Living alone	0	14	-0.0155459	social	male
1716	social male	Living alone	1	14	-0.00621659	social	male
1717	social male	Living alone	2	14	0.00731689	social	male
1718	social male	Living alone	3	14	0.0135182	social	male
1719	social male	Living alone	4	14	-0.00299454	social	male
1720	nonsocial female	Social job	0	14	0.0301172	nonsocial	female
1721	nonsocial female	Social job	1	14	0.0192231	nonsocial	female
1722	nonsocial female	Social job	2	14	0.018442	nonsocial	female
1723	nonsocial female	Social job	3	14	0.00755437	nonsocial	female
1724	nonsocial female	Social job	4	14	0.0239944	nonsocial	female
1725	social female	Social job	0	14	0.0388529	social	female
1726	social female	Social job	1	14	0.0514369	social	female
1727	social female	Social job	2	14	0.0456353	social	female
1728	social female	Social job	3	14	0.0611789	social	female
1729	social female	Social job	4	14	0.0402281	social	female
1730	nonsocial male	Social job	0	14	-0.0199001	nonsocial	male
1731	nonsocial male	Social job	1	14	-0.0199639	nonsocial	male
1732	nonsocial male	Social job	2	14	-0.022492	nonsocial	male
1733	nonsocial male	Social job	3	14	-0.0273056	nonsocial	male
1734	nonsocial male	Social job	4	14	-0.0176056	nonsocial	male
1735	social male	Social job	0	14	-0.0490699	social	male
1736	social male	Social job	1	14	-0.0506961	social	male
1737	social male	Social job	2	14	-0.0415853	social	male
1738	social male	Social job	3	14	-0.0414276	social	male
1739	social male	Social job	4	14	-0.0466169	social	male
1740	nonsocial female	Friendship satisfaction	0	14	0.0411249	nonsocial	female
1741	nonsocial female	Friendship satisfaction	1	14	0.047279	nonsocial	female
1742	nonsocial female	Friendship satisfaction	2	14	0.0412051	nonsocial	female
1743	nonsocial female	Friendship satisfaction	3	14	0.0562076	nonsocial	female
1744	nonsocial female	Friendship satisfaction	4	14	0.0507937	nonsocial	female
1745	social female	Friendship satisfaction	0	14	0.0259185	social	female
1746	social female	Friendship satisfaction	1	14	0.0102413	social	female
1747	social female	Friendship satisfaction	2	14	0.0138558	social	female
1748	social female	Friendship satisfaction	3	14	0.0236618	social	female
1749	social female	Friendship satisfaction	4	14	0.00976178	social	female
1750	nonsocial male	Friendship satisfaction	0	14	-0.0387229	nonsocial	male
1751	nonsocial male	Friendship satisfaction	1	14	-0.040492	nonsocial	male
1752	nonsocial male	Friendship satisfaction	2	14	-0.024601	nonsocial	male
1753	nonsocial male	Friendship satisfaction	3	14	-0.0386279	nonsocial	male
1754	nonsocial male	Friendship satisfaction	4	14	-0.0402649	nonsocial	male
1755	social male	Friendship satisfaction	0	14	-0.0283206	social	male
1756	social male	Friendship satisfaction	1	14	-0.0170283	social	male
1757	social male	Friendship satisfaction	2	14	-0.0304599	social	male
1758	social male	Friendship satisfaction	3	14	-0.0412415	social	male
1759	social male	Friendship satisfaction	4	14	-0.0202906	social	male
1760	nonsocial female	Romantic partners	0	14	0.0217779	nonsocial	female
1761	nonsocial female	Romantic partners	1	14	0.0222437	nonsocial	female
1762	nonsocial female	Romantic partners	2	14	0.0233496	nonsocial	female
1763	nonsocial female	Romantic partners	3	14	0.02862	nonsocial	female
1764	nonsocial female	Romantic partners	4	14	0.0380103	nonsocial	female
1765	social female	Romantic partners	0	14	0.0117825	social	female
1766	social female	Romantic partners	1	14	0.013198	social	female
1767	social female	Romantic partners	2	14	0.0197032	social	female
1768	social female	Romantic partners	3	14	0.00500612	social	female
1769	social female	Romantic partners	4	14	0.000845175	social	female
1770	nonsocial male	Romantic partners	0	14	-0.0133612	nonsocial	male
1771	nonsocial male	Romantic partners	1	14	-0.00203164	nonsocial	male
1772	nonsocial male	Romantic partners	2	14	-0.0152822	nonsocial	male
1773	nonsocial male	Romantic partners	3	14	-0.0133401	nonsocial	male
1774	nonsocial male	Romantic partners	4	14	-0.0193106	nonsocial	male
1775	social male	Romantic partners	0	14	-0.0201992	social	male
1776	social male	Romantic partners	1	14	-0.03341	social	male
1777	social male	Romantic partners	2	14	-0.0277706	social	male
1778	social male	Romantic partners	3	14	-0.020286	social	male
1779	social male	Romantic partners	4	14	-0.0195448	social	male
1780	nonsocial female	Social support	0	14	0.0154358	nonsocial	female
1781	nonsocial female	Social support	1	14	0.0218478	nonsocial	female
1782	nonsocial female	Social support	2	14	0.0262554	nonsocial	female
1783	nonsocial female	Social support	3	14	0.0139036	nonsocial	female
1784	nonsocial female	Social support	4	14	0.0245629	nonsocial	female
1785	social female	Social support	0	14	0.0313187	social	female
1786	social female	Social support	1	14	0.0340366	social	female
1787	social female	Social support	2	14	0.0377459	social	female
1788	social female	Social support	3	14	0.0461526	social	female
1789	social female	Social support	4	14	0.0304767	social	female
1790	nonsocial male	Social support	0	14	-0.0266336	nonsocial	male
1791	nonsocial male	Social support	1	14	-0.0272963	nonsocial	male
1792	nonsocial male	Social support	2	14	-0.0423388	nonsocial	male
1793	nonsocial male	Social support	3	14	-0.0332183	nonsocial	male
1794	nonsocial male	Social support	4	14	-0.0364704	nonsocial	male
1795	social male	Social support	0	14	-0.0201209	social	male
1796	social male	Social support	1	14	-0.0285881	social	male
1797	social male	Social support	2	14	-0.0216625	social	male
1798	social male	Social support	3	14	-0.026838	social	male
1799	social male	Social support	4	14	-0.0185692	social	male
1800	nonsocial female	Loneliness	0	15	-0.0265356	nonsocial	female
1801	nonsocial female	Loneliness	1	15	-0.0175609	nonsocial	female
1802	nonsocial female	Loneliness	2	15	-0.0163927	nonsocial	female
1803	nonsocial female	Loneliness	3	15	-0.0258805	nonsocial	female
1804	nonsocial female	Loneliness	4	15	-0.0235533	nonsocial	female
1805	social female	Loneliness	0	15	-0.020183	social	female
1806	social female	Loneliness	1	15	-0.0353911	social	female
1807	social female	Loneliness	2	15	-0.0321389	social	female
1808	social female	Loneliness	3	15	-0.0176329	social	female
1809	social female	Loneliness	4	15	-0.0313	social	female
1810	nonsocial male	Loneliness	0	15	-0.00609169	nonsocial	male
1811	nonsocial male	Loneliness	1	15	-0.000160086	nonsocial	male
1812	nonsocial male	Loneliness	2	15	-0.000138453	nonsocial	male
1813	nonsocial male	Loneliness	3	15	0.00261956	nonsocial	male
1814	nonsocial male	Loneliness	4	15	0.00791212	nonsocial	male
1815	social male	Loneliness	0	15	0.0528103	social	male
1816	social male	Loneliness	1	15	0.053112	social	male
1817	social male	Loneliness	2	15	0.04867	social	male
1818	social male	Loneliness	3	15	0.0408938	social	male
1819	social male	Loneliness	4	15	0.0469411	social	male
1820	nonsocial female	Living alone	0	15	-0.050667	nonsocial	female
1821	nonsocial female	Living alone	1	15	-0.0435422	nonsocial	female
1822	nonsocial female	Living alone	2	15	-0.0438824	nonsocial	female
1823	nonsocial female	Living alone	3	15	-0.0356116	nonsocial	female
1824	nonsocial female	Living alone	4	15	-0.0436506	nonsocial	female
1825	social female	Living alone	0	15	0.0179206	social	female
1826	social female	Living alone	1	15	0.00806781	social	female
1827	social female	Living alone	2	15	0.0171986	social	female
1828	social female	Living alone	3	15	-0.0014751	social	female
1829	social female	Living alone	4	15	0.00729548	social	female
1830	nonsocial male	Living alone	0	15	0.0253874	nonsocial	male
1831	nonsocial male	Living alone	1	15	0.0263814	nonsocial	male
1832	nonsocial male	Living alone	2	15	0.0309377	nonsocial	male
1833	nonsocial male	Living alone	3	15	0.0290052	nonsocial	male
1834	nonsocial male	Living alone	4	15	0.0315688	nonsocial	male
1835	social male	Living alone	0	15	0.00735906	social	male
1836	social male	Living alone	1	15	0.00909293	social	male
1837	social male	Living alone	2	15	-0.00425386	social	male
1838	social male	Living alone	3	15	0.0080815	social	male
1839	social male	Living alone	4	15	0.00478633	social	male
1840	nonsocial female	Social job	0	15	-0.026207	nonsocial	female
1841	nonsocial female	Social job	1	15	-0.0236915	nonsocial	female
1842	nonsocial female	Social job	2	15	-0.0216638	nonsocial	female
1843	nonsocial female	Social job	3	15	-0.0256152	nonsocial	female
1844	nonsocial female	Social job	4	15	-0.0226347	nonsocial	female
1845	social female	Social job	0	15	-0.0267992	social	female
1846	social female	Social job	1	15	-0.0285012	social	female
1847	social female	Social job	2	15	-0.0340279	social	female
1848	social female	Social job	3	15	-0.0254479	social	female
1849	social female	Social job	4	15	-0.0268237	social	female
1850	nonsocial male	Social job	0	15	0.0303965	nonsocial	male
1851	nonsocial male	Social job	1	15	0.0252424	nonsocial	male
1852	nonsocial male	Social job	2	15	0.0297666	nonsocial	male
1853	nonsocial male	Social job	3	15	0.0246445	nonsocial	male
1854	nonsocial male	Social job	4	15	0.0230754	nonsocial	male
1855	social male	Social job	0	15	0.0226098	social	male
1856	social male	Social job	1	15	0.0269503	social	male
1857	social male	Social job	2	15	0.0259251	social	male
1858	social male	Social job	3	15	0.0264186	social	male
1859	social male	Social job	4	15	0.026383	social	male
1860	nonsocial female	Friendship satisfaction	0	15	-0.041301	nonsocial	female
1861	nonsocial female	Friendship satisfaction	1	15	-0.0428523	nonsocial	female
1862	nonsocial female	Friendship satisfaction	2	15	-0.042352	nonsocial	female
1863	nonsocial female	Friendship satisfaction	3	15	-0.0447071	nonsocial	female
1864	nonsocial female	Friendship satisfaction	4	15	-0.0424192	nonsocial	female
1865	social female	Friendship satisfaction	0	15	-0.0238451	social	female
1866	social female	Friendship satisfaction	1	15	-0.0281268	social	female
1867	social female	Friendship satisfaction	2	15	-0.0260927	social	female
1868	social female	Friendship satisfaction	3	15	-0.030189	social	female
1869	social female	Friendship satisfaction	4	15	-0.0209544	social	female
1870	nonsocial male	Friendship satisfaction	0	15	0.0252633	nonsocial	male
1871	nonsocial male	Friendship satisfaction	1	15	0.024054	nonsocial	male
1872	nonsocial male	Friendship satisfaction	2	15	0.0164059	nonsocial	male
1873	nonsocial male	Friendship satisfaction	3	15	0.0293559	nonsocial	male
1874	nonsocial male	Friendship satisfaction	4	15	0.0215913	nonsocial	male
1875	social male	Friendship satisfaction	0	15	0.0398828	social	male
1876	social male	Friendship satisfaction	1	15	0.0469251	social	male
1877	social male	Friendship satisfaction	2	15	0.0520388	social	male
1878	social male	Friendship satisfaction	3	15	0.0455401	social	male
1879	social male	Friendship satisfaction	4	15	0.0417823	social	male
1880	nonsocial female	Romantic partners	0	15	0.0305687	nonsocial	female
1881	nonsocial female	Romantic partners	1	15	0.0267312	nonsocial	female
1882	nonsocial female	Romantic partners	2	15	0.0295846	nonsocial	female
1883	nonsocial female	Romantic partners	3	15	0.0397462	nonsocial	female
1884	nonsocial female	Romantic partners	4	15	0.0323756	nonsocial	female
1885	social female	Romantic partners	0	15	-0.086224	social	female
1886	social female	Romantic partners	1	15	-0.0806679	social	female
1887	social female	Romantic partners	2	15	-0.0860213	social	female
1888	social female	Romantic partners	3	15	-0.086522	social	female
1889	social female	Romantic partners	4	15	-0.0885762	social	female
1890	nonsocial male	Romantic partners	0	15	0.0620968	nonsocial	male
1891	nonsocial male	Romantic partners	1	15	0.0568811	nonsocial	male
1892	nonsocial male	Romantic partners	2	15	0.0563988	nonsocial	male
1893	nonsocial male	Romantic partners	3	15	0.0619107	nonsocial	male
1894	nonsocial male	Romantic partners	4	15	0.0604174	nonsocial	male
1895	social male	Romantic partners	0	15	-0.00644139	social	male
1896	social male	Romantic partners	1	15	-0.00294433	social	male
1897	social male	Romantic partners	2	15	3.79411e-05	social	male
1898	social male	Romantic partners	3	15	-0.0151349	social	male
1899	social male	Romantic partners	4	15	-0.00421678	social	male
1900	nonsocial female	Social support	0	15	-0.0260281	nonsocial	female
1901	nonsocial female	Social support	1	15	-0.0215715	nonsocial	female
1902	nonsocial female	Social support	2	15	-0.0154239	nonsocial	female
1903	nonsocial female	Social support	3	15	-0.0240605	nonsocial	female
1904	nonsocial female	Social support	4	15	-0.0233918	nonsocial	female
1905	social female	Social support	0	15	-0.0279532	social	female
1906	social female	Social support	1	15	-0.03307	social	female
1907	social female	Social support	2	15	-0.0364723	social	female
1908	social female	Social support	3	15	-0.0363355	social	female
1909	social female	Social support	4	15	-0.0386668	social	female
1910	nonsocial male	Social support	0	15	0.0293334	nonsocial	male
1911	nonsocial male	Social support	1	15	0.0327186	nonsocial	male
1912	nonsocial male	Social support	2	15	0.0365788	nonsocial	male
1913	nonsocial male	Social support	3	15	0.0315445	nonsocial	male
1914	nonsocial male	Social support	4	15	0.0361881	nonsocial	male
1915	social male	Social support	0	15	0.0246479	social	male
1916	social male	Social support	1	15	0.0219228	social	male
1917	social male	Social support	2	15	0.0153174	social	male
1918	social male	Social support	3	15	0.0288515	social	male
1919	social male	Social support	4	15	0.0258705	social	male
